# Supplementary material for: The Impact of 18 Ancestral and Horizontally-Acquired Regulatory Proteins upon the Transcriptome and sRNA Landscape of Salmonella enterica serovar Typhimurium
Source: PLoS Genet. 2016 Aug 26;12(8):e1006258. doi: 10.1371/journal.pgen.1006258 (PMC5001712; doi:10.1371/journal.pgen.1006258)
Supplement: S1 Table — (XLSX) [file pgen.1006258.s009.xlsx]

## Sheet: Dataset 1
	Lennox					InSPI2 PCN
	Strain	Doubling Time (min)	SD range			Strain	Doubling Time (min)	SD range
	WT Lennox	136.16	0.00283497	0.0601085		WT InSPI2	144.73	0.00051783	0.152844
	Δdam	138.5	0.00152753	0.0664842		ΔphoB/R	162.78	0.00019245	0.144593
	ΔhilA	139.6	0.00152753	0.0433218		ΔhilD InSPI2	128.26	0.00166667	0.0758246
	ΔhilC	135.46	0.00152753	0.0602627		ΔslyA	150.54	0.000509175	0.0951531
	ΔhilE	148.3	0.00107152	0.107004		ΔphoP/Q	136.13	0.00107152	0.0384318
	ΔhilD Lennox	129.87	0.00202759	0.0845211		ΔompR/envZ	132.14	0.000881917	0.0653889
	Δfur	122.66	0.00309719	0.115154		ΔssrA	162.07	0.00185592	0.0854025
	ΔfliZ	130.91	0.00185592	0.0753085		ΔssrB	164.48	0.000693889	0.0832853
	ΔbarA/sirA	140.61	0.00138778	0.10354		ΔssrA/B	156.38	0.00083887	0.0450004
	Δhfq	103.82	0.00272845	0.154071
	ΔrpoE	122.8	0.00150308	0.0827815
	ΔrpoS	118.16	0.00202759	0.133535
	Doubling times were calculated from OD600 measurements taken every 10 minutes during the first 7 hours of growth (exponential growth).
	Each strain was assayed in triplicate on three independent occasions. The lowest and highest standard deviations (SD) throughout growth from three independent experiments are presented.
