# Supplementary material for: The Impact of 18 Ancestral and Horizontally-Acquired Regulatory Proteins upon the Transcriptome and sRNA Landscape of Salmonella enterica serovar Typhimurium
Source: PLoS Genet. 2016 Aug 26;12(8):e1006258. doi: 10.1371/journal.pgen.1006258 (PMC5001712; doi:10.1371/journal.pgen.1006258)
Supplement: S2 Table — (XLSX) [file pgen.1006258.s010.xlsx]

## Sheet: Dataset 2 - Run 1
RNA-seq statistics:
Library	Total number of reads sequenced	Total number of reads mapped to chromosome using full length sequences (50 nt)	Reads not mapped to chromosome using full length sequences (50 nt)	Total number of reads mapped to chromosome with step-wise mapping	Reads not mapped to chromosome with step-wise mapping	Reads mapped uniquely to chromosome using step-wise mapping	GEO Database accession number
WT MEP	11651147	8581388	3069759	11177843	473304	3552946	GSM2091439
Δdam MEP	20563836	14936999	5626837	19680814	883022	7331517	GSM2091440
WT ESP	16641356	10422937	6218419	15725872	915484	5463705	GSM2091446
ΔhilD ESP	20811415	13482747	7328668	19548271	1263144	8183393	GSM2091448
Δfur ESP	26010997	15589497	10421500	24332782	1678215	12053184	GSM2091451
WT LSP	19983922	10561090	9422832	18715328	1268594	6229973	GSM2091453
ΔrpoE LSP	21339710	10389077	10950633	19793873	1545837	6662722	GSM2091455
WT InSPI2	18582566	12451650	6130916	17813985	768581	5674069	GSM2091457
ΔslyA InSPI2	17642127	12887164	4754963	16822478	819649	4739734	GSM2091461
ΔphoB/R InSPI2	17183562	12851692	4331870	16551691	631871	4850179	GSM2091460
Classification of sequence reads:
Library	tmRNA	SRP	RNaseP	sRNA	mRNA	Antisense to mRNA	Antisense to sRNA	rRNA and tRNA	Antisense to rRNA and tRNA	Intergenic region	Reads mapped uniquely to chromosome using step-wise mapping
WT MEP	65315	15501	20648	280557	2035266	63849	11803	699744	38	360225	3552946
Δdam MEP	157458	22694	30229	592716	4426528	146700	16808	1175591	74	762719	7331517
WT ESP	106299	31154	22197	818459	2154290	89187	7865	1814198	206	419850	5463705
ΔhilD ESP	110306	36534	20178	1561222	3868422	190297	16669	1637315	483	741967	8183393
Δfur ESP	187471	64256	12256	2688705	4558234	305687	22871	3029525	2027	1182152	12053184
WT LSP	39158	83145	2801	1847350	737813	117725	4936	3040259	562	356224	6229973
ΔrpoE LSP	60271	83888	4465	2014853	802804	122880	4975	3210326	589	357671	6662722
WT InSPI2	163832	28654	28192	606447	2850697	132072	17986	1350618	372	495199	5674069
ΔslyA InSPI2	120081	20094	21953	686497	2408526	132738	12179	797538	157	539971	4739734
ΔphoB/R InSPI2	145998	19120	20823	568007	2589965	126021	16187	889218	284	474556	4850179

## Sheet: Dataset 2 - Run 2
RNA-seq statistics:
Library	Total number of reads sequenced	Total number of reads mapped to chromosome using full length sequences (60 nt)	Reads not mapped to chromosome using full length sequences (60 nt)	Total number of reads mapped to chromosome with step-wise mapping	Reads not mapped to chromosome with step-wise mapping	Reads mapped uniquely to chromosome using step-wise mapping	GEO Database accession number
WT ESP	26523242	13909610	12613632	25038565	1484677	9129712	GSM2091447
Δhfq ESP	28390656	18220651	10170005	26775818	1614838	6498875	GSM2091452
ΔfliZ ESP	25941867	14484684	11457183	24492639	1449228	9713620	GSM2091450
ΔbarA/sirA ESP	29417360	16619615	12797745	27850100	1567260	9267683	GSM2091449
WT LSP	32249813	15436771	16813042	29839952	2409861	8159682	GSM2091454
ΔrpoS LSP	28382190	13728526	14653664	26606819	1775371	6617023	GSM2091456
WT InSPI2	27720009	16621475	11098534	25752924	1967085	7598165	GSM2091458
ΔhilD InSPI2	25807453	12001046	13806407	24451233	1356220	7816082	GSM2091459
ΔompR/envZ InSPI2	22588504	13282991	9305513	20794123	1794381	4284708	GSM2091463
ΔphoP/Q InSPI2	27317272	15975989	11341283	25052383	2264889	5296430	GSM2091462
ΔssrA InSPI2	32103911	18598620	13505291	29999758	2104153	9117724	GSM2091464
ΔssrB InSPI2	24404601	13159836	11244765	22694425	1710176	6998973	GSM2091465
ΔssrA/B InSPI2	29093184	16021950	13071234	26855343	2237841	7233868	GSM2091466
Classification of sequence reads:
Library	tmRNA	SRP	RNase P	sRNA	mRNA	Antisense to mRNA	Antisense to sRNA	rRNA and tRNA	Antisense to rRNA and tRNA	Intergenic region	Reads mapped uniquely to chromosome using step-wise mapping
WT ESP	156330	71639	32992	1367231	3796987	153604	17702	2884837	333	648057	9129712
Δhfq ESP	386754	67969	56722	686017	2674137	108389	11640	2095756	265	411226	6498875
ΔfliZ ESP	124806	81806	20456	1733880	4263904	190991	23577	2524830	484	748886	9713620
ΔbarA/sirA ESP	147084	72803	30786	1532061	3841139	195477	21164	2744343	462	682364	9267683
WT LSP	65474	151363	5580	2185010	769617	86735	6059	4555965	323	333556	8159682
ΔrpoS LSP	86555	153149	7227	1752844	357224	40510	3403	4081453	99	134559	6617023
WT InSPI2	204667	71126	39081	849854	3583315	161876	28549	2087357	600	571740	7598165
ΔhilD InSPI2	162789	61668	33429	868045	3565137	156677	29059	2334361	347	604570	7816082
ΔompR/envZ InSPI2	120827	39266	23018	414579	2028270	74649	10952	1269820	91	303236	4284708
ΔphoP/Q InSPI2	117770	69191	33962	661421	2174825	95755	11635	1735440	170	396261	5296430
ΔssrA InSPI2	232200	58477	49951	1284651	4574181	214052	32581	1854084	347	817200	9117724
ΔssrB InSPI2	164749	51406	36124	1043277	3326611	160442	24893	1559378	253	631840	6998973
ΔssrA/B InSPI2	129913	78034	30733	740432	2632551	111447	17991	3005748	88	486931	7233868

## Sheet: Dataset 2 - Run 3
RNA-seq statistics:
Library	Total number of reads sequenced	Total number of reads mapped to chromosome using full length sequences (50 nt)	Reads not mapped to chromosome using full length sequences (50 nt)	Total number of reads mapped to chromosome with step-wise mapping	Reads not mapped to chromosome with step-wise mapping	Reads mapped uniquely to chromosome using step-wise mapping	GEO Database accession number
WT IEP	29234693	24256507	4978186	27923268	1311425	6777899	GSM2091441
ΔhilA IEP	27999758	22100224	5899534	26584930	1414828	8005535	GSM2091444
ΔhilC IEP	26528548	21436497	5092051	24931491	1597057	6112748	GSM2091443
ΔhilD IEP	26727932	20804226	5923706	25258663	1469269	6771800	GSM2091442
ΔhilE IEP	28939884	23358541	5581343	27217798	1722086	8579528	GSM2091445
Classification of sequence reads:
Library	tmRNA	SRP	RNase P	sRNA	mRNA	Antisense to mRNA	Antisense to sRNA	rRNA + tRNA	Antisense to rRNA + tRNA	Intergenic region	Uniquely mapped reads onto chromosome with step-wise mapping
WT IEP	190046	27432	962	592051	4378905	183429	23864	569932	292	810986	6777899
ΔhilA IEP	237826	75829	1602	708643	5029059	202354	22926	758779	307	968210	8005535
ΔhilC IEP	283747	13128	1061	404219	4108645	178722	17892	412970	284	692080	6112748
ΔhilD IEP	193429	50943	1339	583437	4285969	180121	18967	637482	246	819867	6771800
ΔhilE IEP	201012	85451	1468	885046	5280142	211196	31289	779315	376	1104233	8579528
