# Supplementary material for: The Impact of 18 Ancestral and Horizontally-Acquired Regulatory Proteins upon the Transcriptome and sRNA Landscape of Salmonella enterica serovar Typhimurium
Source: PLoS Genet. 2016 Aug 26;12(8):e1006258. doi: 10.1371/journal.pgen.1006258 (PMC5001712; doi:10.1371/journal.pgen.1006258)
Supplement: S3 Table — (XLSX) [file pgen.1006258.s011.xlsx]

## Sheet: Dataset 3 - dam
gene	name	WT MEP TPM	Δdam MEP TPM	Fold Change (Δdam/WT)										sRNA	WT MEP TPM	Δdam MEP TPM	Fold Change (Δdam/WT)
SL2186	STM2209	10	466.08	46.608										STnc1310	229.91	1416.07	6.15925
SL2755	fljA	10	395.826	39.5826										RprA	725.042	3449.07	4.75706
SL2756	fljB	61.0247	1954.39	32.0262										IsrB-2	10	34.3844	3.43844
SL2185	STM2208	10	172.156	17.2156										STnc2110	111.93	37.3053	0.333293
SL0948	STM2630	10	108.594	10.8594										STnc1530	39.0771	12.9199	0.330626
SL0947	STM1010	10	107.738	10.7738										SroA	25353	7654.11	0.301901
SL2854	prgH	10.2409	77.3369	7.5518										tpke11	346.239	96.0634	0.277449
SL2874	invB	10	72.9648	7.29648										STnc1460	8423.76	2294.39	0.272371
SL2853	prgI	12.4218	89.6065	7.21366										CyaR	2694.63	712.098	0.264266
SL3008	stdA	10	67.5903	6.75903										STnc890	437.338	101.004	0.230952
SL1816	yebG	56.3433	370.038	6.56756										STnc1400	1564.75	361.102	0.230773
SL1969		10	65.6412	6.56412
SL2674	sopE	10	63.2921	6.32921
SL1968		58.8515	343.679	5.83976
SL3764A	tisA	374.5	2119.43	5.65937
SL2875	invA	10	56.5388	5.65388
SL2852	prgJ	22.1948	117.3	5.28501
SL2878	invF	10	51.6086	5.16086
SL0949	STM1011	10	50.8382	5.08382
SL3764B	tisB	271.867	1371.4	5.04437
SL2872	invI	10	49.4245	4.94245
SL1953		11.3205	55.862	4.9346
SL2876	invE	10	47.6588	4.76588
SL2656	recN	51.4309	238.792	4.64296
SL2851	prgK	25.4885	116.658	4.57689
SL2873	invC	10	45.7439	4.57439
SL2596	STM2629	10	44.709	4.4709
SL2865	sicA	13.2245	57.8997	4.37821
SL4193	siiA	10	41.1172	4.11172
SL2877	invG	10	40.8914	4.08914
SL0982	STM1043	10.0561	40.9909	4.07621
SL1244	STM1309	17.5005	71.2659	4.07221
SL2699	STM2727	44.2689	177.019	3.99872
SL1926	umuD	10	39.4904	3.94904
SL2584	STM2621	126.064	492.163	3.90408
SL1011	sulA	42.3719	164.442	3.88092
SL1555	ydcI	11.5822	44.8294	3.87055
SL1814	yebE	29.3118	110.058	3.75472
SL2700	STM2728	65.3353	244.368	3.74021
SL1099	dinI	347.751	1298.66	3.73446
SL2869	spaP	10	36.5426	3.65426
SL1815	yebF	106.198	384.915	3.62452
SL1940		10	35.7379	3.57379
SL0996	gtgF	20.7235	73.9811	3.56991
SL2583		90.0919	319.046	3.54134
SL1975		10	35.3526	3.53526
SL0957	STM1019	114.63	401.291	3.50075
SL1951		10	31.8961	3.18961
SL1637	osmB	22.2409	70.6859	3.1782
SL2864	sipB	12.4346	38.996	3.13609
SL2549	STM2585A	10	31.3365	3.13365
SL2780	yqaE	15.1011	47.0751	3.11733
SL2586		10	31.0666	3.10666
SL1874A		15.0067	45.8506	3.05534
SL1029	pipC	19.8585	60.4346	3.04326
SL3253	deaD	36.1522	109.763	3.03613
SL3450	rpe	68.1973	205.991	3.02052
SL4196	siiD	10	30.0825	3.00825
SL0497	ybbN	152.128	50.2378	0.330234
SL4163	malG	30.9518	10	0.323083
SL4041	hslV	318.98	102.516	0.321386
SL2654	grpE	925.025	293.883	0.317702
SL4263	aspA	309.688	98.1372	0.31689
SL0721	sucD	416.58	131.69	0.316123
SL0720	sucC	356.766	107.723	0.301944
SL3850	rbsC	46.3029	13.6477	0.294749
SL3851	rbsB	253.851	74.5554	0.293698
SL1759	STM1830	76.8853	22.3832	0.291125
SL3559	prlC	63.9682	18.4018	0.287671
SL4040	hslU	300.417	81.4164	0.271011
SL0013	dnaJ	309.07	82.9671	0.268441
SL4164	malF	37.7422	10	0.264955
SL0480	htpG	770.392	197.376	0.256202
SL0012	dnaK	784.29	178.72	0.227875
SL3558	yhiQ	61.1905	13.7838	0.22526
SL2950	sdaC	433.842	92.5068	0.213227
SL2951	sdaB	364.975	75.7298	0.207493
SL3480	malQ	60.4517	10.8008	0.178668
SL3481	malP	56.2228	10	0.177864
SL3848	rbsD	210.38	36.8577	0.175196
SL4463	cstAb	136.407	23.5279	0.172483
SL3189	STM3216	201.688	29.0581	0.144074
SL1888	fliC	2342.15	253.625	0.108287
SL4169	malM	165.452	17.8822	0.108081
SL4166	malE	146.637	15.8063	0.107792
SL0549	gtrAa	264.959	22.4942	0.0848969
SL0547	STM0557	213.733	17.7522	0.0830578
SL4167	malK	122.495	10	0.0816361
SL4168	lamB	174.812	13.4563	0.0769758
SL0548	gtrBa	206.768	15.4147	0.0745506

## Sheet: Dataset 4 - hilE
gene	name	WT IEP TPM	ΔhilE IEP TPM	Fold Change (ΔhilE/WT)										sRNA	WT IEP TPM	ΔhilE IEP TPM	Fold Change (ΔhilE/WT)
SL4494	deoC	11.687	167.275	14.3129										STnc1480	42.0228	160.138	3.81074
SL3862	ilvM	39.3388	206.714	5.25472										tpke11	170.117	35.9578	0.211371
SL3253A	yrbN	53.8723	209.995	3.89802										STnc2110	60.0434	10.4911	0.174726
SL1799	pagK	56.1899	211.893	3.77102										STnc890	1241.98	189.988	0.152971
SL4264	fxsA	229.492	74.4274	0.324314
SL3658	lctR	283.114	91.4992	0.323189
SL3108	exuT	35.995	11.5577	0.321091
SL3308	nanK	260.104	83.2823	0.320188
SL3168	ribB	167.984	53.5411	0.318728
SL4040	hslU	237.094	75.1733	0.317062
SL2520	cadB	31.9251	10	0.313233
SL3465	hslO	99.5805	31.1573	0.312885
SL1242	astE	57.0412	17.8281	0.312547
SL2309	STM2340	158.478	47.9176	0.302361
SL3559	prlC	59.3028	17.8875	0.30163
SL1280	ydiE	83.3337	24.9164	0.298996
SL3311	nanA	719.907	209.885	0.291545
SL3310	nanT	215.311	58.9572	0.273824
SL3411	bfd	314.166	85.1844	0.271145
SL3134	STM3160	247.559	66.0009	0.266607
SL3109	uxuA	52.4924	13.2888	0.253156
SL2311	STM2342	108.612	27.2076	0.250503
SL0013	dnaJ	297.215	71.8643	0.241792
SL0497	ybbN	168.822	40.5657	0.240287
SL2310	STM2341	85.253	19.7493	0.231655
SL1187	STM1251	251.749	58.2093	0.231219
SL4266	groES	4814.75	1112.6	0.231081
SL0012	dnaK	672.846	152.644	0.226863
SL1071	STM1133	774.54	172.502	0.222715
SL3309	nanE	186.5	40.8293	0.218924
SL3477	comF	109.079	20.0109	0.183453
SL0480	htpG	417.086	62.6167	0.150129
SL1070	STM1132	664.657	94.038	0.141483
SL3776	hslT	330.636	45.2451	0.136843
SL3659	lctD	210.349	22.3153	0.106087
SL1066	STM1128	173.067	17.1325	0.0989933
SL1067	STM1129	212.711	19.416	0.0912789
SL1069	STM1131	2977.75	253.791	0.0852289
SL1068	STM1130	1042	79.1489	0.0759588
SL3775	hslS	272.618	20.6205	0.0756389
SL3657	lctP	215.558	15.4875	0.0718485

## Sheet: Dataset 5 - hilA
gene	name	WT IEP TPM	ΔhilA IEP TPM	Fold Change (ΔhilA/WT)										sRNA	WT IEP TPM	ΔhilA IEP TPM	Fold Change (ΔhilA/WT)
SL2857	iagB	283.435	1218.73	4.29988										STnc3440	10	30.2921	3.02921
SL4392	pyrL	83.0453	267.704	3.22359
SL3658	lctR	283.114	73.4886	0.259572
SL1559	steB	41.5039	10	0.240941
SL2849	orgB	399.289	95.4579	0.23907
SL3657	lctP	215.558	49.9533	0.231739
SL2860	iacP	1056.98	240.786	0.227805
SL2859	sicP	732.61	160.382	0.218919
SL2848	orgC	357.547	75.7916	0.211977
SL2858	sptP	376.43	72.6228	0.192925
SL2877	invG	299.239	54.4385	0.181923
SL2876	invE	298.434	48.8039	0.163533
SL2875	invA	449.595	72.5301	0.161323
SL2924	sopD	133.186	21.1791	0.159019
SL2878	invF	402.312	63.76	0.158484
SL2873	invC	278.934	43.6637	0.156538
SL2874	invB	784.946	111.424	0.141951
SL2869	spaP	227.151	30.3669	0.133686
SL2866	spaS	88.5178	11.825	0.133589
SL2867	spaR	129.207	16.6377	0.128768
SL2871	invJ	170.193	21.7228	0.127637
SL2872	invI	624.37	78.9766	0.12649
SL2870	spaO	208.557	26.0074	0.124701
SL2868	spaQ	271.438	29.4507	0.108499
SL2864	sipB	430.93	43.2991	0.100478
SL1030	sopB	401.116	39.6858	0.0989385
SL2674	sopE	1102.48	95.5828	0.0866979
SL4198	siiF	170.461	14.6978	0.0862239
SL2861	sipA	243.132	20.4535	0.0841252
SL2865	sicA	805.965	67.1789	0.0833521
SL1029	pipC	1255.66	104.244	0.083019
SL2863	sipC	694.721	57.1958	0.0823293
SL4197	siiE	159.48	12.9734	0.0813485
SL1784	sopE2	352.662	28.1483	0.0798168
SL2862	sipD	235.958	18.6562	0.0790654
SL2850	orgA	747.383	32.3326	0.0432611
SL4195	siiC	488.934	19.9652	0.0408342
SL4194	siiB	503.762	17.2342	0.0342111
SL4196	siiD	685.566	22.3398	0.032586
SL4193	siiA	764.38	24.8646	0.0325291
SL2851	prgK	888.198	21.412	0.0241073
SL2852	prgJ	998.501	14.8326	0.0148548
SL2854	prgH	752.422	10	0.0132904
SL2853	prgI	998.926	12.6529	0.0126665

## Sheet: Dataset 6 - hilC
gene	name	WT IEP TPM	ΔhilC IEP TPM	Fold Change (ΔhilC/WT)										sRNA	WT IEP TPM	ΔhilC IEP TPM	Fold Change (ΔhilC/WT)
SL1494	yddX	13.072	74.6343	5.7095										STnc310	22.4425	71.6111	3.19087
SL1412	ydgF	58.6912	291.963	4.97457										STnc1340	2269.48	688.726	0.303474
SL4467	STM4536	10	46.1501	4.61501										STnc440	4539	1177.46	0.259409
SL4466	STM4535	36.8139	168.673	4.58177										STnc4210	235.588	59.8394	0.254
SL4470	STM4539	10	40.8387	4.08387										STnc1670	1189.56	163.583	0.137516
SL1413	ydgE	21.2608	85.0962	4.00249										InvR	13474.9	1765.51	0.131022
SL0683	speF	10	36.7972	3.67972										DapZ	8465.14	793.383	0.0937236
SL0682	potE	10	35.2204	3.52204
SL3617	STM3651	17.6053	60.9915	3.46438
SL4468	STM4537	10	33.8688	3.38688
SL0681	STM0699	10	33.1708	3.31708
SL0361	yahO	158.413	524.931	3.31368
SL0354	STM0359	52.0082	171.305	3.29381
SL3614	yiaG	184.061	606.169	3.2933
SL2773	csiD	34.4155	112.437	3.26704
SL0736	ybgS	15.4763	48.6439	3.14312
SL2779	ygaU	114.463	359.4	3.13989
SL1519	yncC	10	31.077	3.1077
SL1789	STM1859	38.3317	117.735	3.07149
SL3739	STM3774	29.3937	88.4409	3.00884
SL3223	garD	47.8972	15.6804	0.327375
SL1531	ugtL	87.063	27.8915	0.32036
SL1184	pagC	172.214	54.9843	0.31928
SL3624	yiaB	71.785	22.9167	0.319241
SL2855	hilD	657.262	202.869	0.308657
SL4250	rtsB	464.946	142.287	0.306029
SL2858	sptP	376.43	111.208	0.295428
SL2943	gudT	130.641	38.4954	0.294666
SL2846	sprB	289.507	81.4443	0.281321
SL1559	steB	41.5039	10	0.240941
SL2849	orgB	399.289	94.9957	0.237912
SL4251	rtsA	1119.04	263.341	0.235327
SL2848	orgC	357.547	83.5726	0.233739
SL2834	STM2854	100.421	23.0154	0.229189
SL0211	cdaR	142.234	31.7049	0.222907
SL2857	iagB	283.435	60.9396	0.215004
SL2856	hilA	155.576	32.9792	0.211981
SL0179	yadI	76.6371	15.8014	0.206185
SL2859	sicP	732.61	143.704	0.196153
SL2860	iacP	1056.98	173.344	0.163999
SL1264	STM1329	61.1156	10	0.163624
SL1263	STM1328	236.276	37.1607	0.157277
SL2878	invF	402.312	52.7222	0.131048
SL2924	sopD	133.186	16.7893	0.126059
SL2674	sopE	1102.48	127.599	0.115738
SL2866	spaS	88.5178	10	0.112972
SL2876	invE	298.434	30.8581	0.1034
SL2869	spaP	227.151	23.2666	0.102428
SL4197	siiE	159.48	15.9252	0.0998575
SL2877	invG	299.239	29.3731	0.0981594
SL2875	invA	449.595	42.7549	0.0950964
SL2861	sipA	243.132	23.0452	0.0947846
SL2867	spaR	129.207	11.031	0.0853745
SL4198	siiF	170.461	14.5418	0.0853084
SL2873	invC	278.934	23.3533	0.0837233
SL2850	orgA	747.383	61.5372	0.0823369
SL2871	invJ	170.193	13.8881	0.0816022
SL2874	invB	784.946	63.4746	0.0808649
SL2870	spaO	208.557	16.5361	0.0792883
SL1029	pipC	1255.66	97.316	0.077502
SL1030	sopB	401.116	30.7825	0.0767421
SL2852	prgJ	998.501	75.7956	0.0759094
SL2854	prgH	752.422	57.0757	0.0758559
SL1784	sopE2	352.662	26.4692	0.0750554
SL2851	prgK	888.198	64.6786	0.0728201
SL2862	sipD	235.958	16.8305	0.0713283
SL2853	prgI	998.926	70.6217	0.0706976
SL2872	invI	624.37	40.9936	0.0656558
SL2863	sipC	694.721	39.235	0.0564759
SL2864	sipB	430.93	24.2215	0.0562075
SL2865	sicA	805.965	43.2316	0.0536396
SL2868	spaQ	271.438	14.3457	0.0528509
SL4194	siiB	503.762	17.5965	0.0349302
SL4193	siiA	764.38	25.6319	0.033533
SL4195	siiC	488.934	15.1282	0.0309412
SL4196	siiD	685.566	17.4972	0.0255222

## Sheet: Dataset 7 - hilD IEP
gene	name	WT IEP TPM	ΔhilD IEP TPM	Fold Change (ΔhilD/WT)										sRNA	WT IEP TPM	ΔhilD IEP TPM	Fold Change (ΔhilD/WT)
SL4392	pyrL	83.0453	612.702	7.37792										STnc3440	10	30.1824	3.01824
SL3411	bfd	314.166	1164.36	3.70619										STnc440	4539	1186.5	0.261402
SL4481	fhuF	20.4958	67.4494	3.29089										STnc1670	1189.56	198.852	0.167165
SL1280	ydiE	83.3337	268.057	3.21667										STnc520	1817.94	302.747	0.166533
SL0300	sinR	90.8869	30.0996	0.331176										STnc4210	235.588	29.9757	0.127238
SL2520	cadB	31.9251	10	0.313233										DapZ	8465.14	519.563	0.0613767
SL1492	hdeB	83.4876	24.9325	0.298637										InvR	13474.9	233.046	0.0172948
SL2577	STM2614	56.9167	15.9259	0.279811
SL2624	yfiA	5355.82	1455.97	0.271849
SL4248	STM4312	37.7106	10	0.265177
SL2764	virK	200.84	50.8232	0.253053
SL1531	ugtL	87.063	21.7177	0.249448
SL1559	steB	41.5039	10	0.240941
SL0776	slrP	63.073	15.0071	0.237933
SL3624	yiaB	71.785	16.5662	0.230775
SL2859	sicP	732.61	137.195	0.187269
SL2860	iacP	1056.98	188.767	0.178591
SL2858	sptP	376.43	64.5204	0.171401
SL1264	STM1329	61.1156	10	0.163624
SL0179	yadI	76.6371	10.9163	0.142442
SL3112	STM3138	615.981	85.8759	0.139413
SL1184	pagC	172.214	19.8845	0.115464
SL2866	spaS	88.5178	10	0.112972
SL2849	orgB	399.289	44.2143	0.110733
SL2848	orgC	357.547	36.9051	0.103218
SL2845	avrA	220.704	22.4136	0.101555
SL4198	siiF	170.461	15.1598	0.088934
SL1770	STM1841	387.524	33.188	0.0856413
SL2867	spaR	129.207	10	0.0773951
SL2924	sopD	133.186	10	0.075083
SL1896	STM1967	151.889	10	0.0658376
SL2856	hilA	155.576	10	0.0642771
SL4197	siiE	159.48	10.2484	0.0642618
SL2871	invJ	170.193	10	0.0587569
SL2879	invH	189.816	10	0.0526825
SL2857	iagB	283.435	14.4975	0.0511495
SL2870	spaO	208.557	10	0.0479485
SL2869	spaP	227.151	10	0.0440236
SL2862	sipD	235.958	10	0.0423803
SL1263	STM1328	236.276	10	0.0423235
SL2861	sipA	243.132	10	0.0411299
SL4249	STM4313	252.724	10	0.0395688
SL2868	spaQ	271.438	10	0.0368409
SL2873	invC	278.934	10	0.0358507
SL2846	sprB	289.507	10	0.0345415
SL2876	invE	298.434	10	0.0335082
SL2877	invG	299.239	10	0.0334181
SL2850	orgA	747.383	22.4658	0.0300592
SL1784	sopE2	352.662	10	0.0283558
SL1030	sopB	401.116	10	0.0249305
SL2878	invF	402.312	10	0.0248564
SL2864	sipB	430.93	10	0.0232056
SL2875	invA	449.595	10	0.0222423
SL4250	rtsB	464.946	10	0.0215079
SL4195	siiC	488.934	10	0.0204526
SL4194	siiB	503.762	10	0.0198507
SL2851	prgK	888.198	15.6837	0.0176579
SL2872	invI	624.37	10	0.0160161
SL4196	siiD	685.566	10	0.0145865
SL2863	sipC	694.721	10	0.0143943
SL2854	prgH	752.422	10	0.0132904
SL4193	siiA	764.38	10	0.0130825
SL2874	invB	784.946	10	0.0127397
SL2865	sicA	805.965	10	0.0124075
SL2847	hilC	1105.85	13.1096	0.0118548
SL1029	pipC	1255.66	14.3322	0.0114141
SL2852	prgJ	998.501	10	0.010015
SL2853	prgI	998.926	10	0.0100108
SL2674	sopE	1102.48	10	0.00907044
SL4251	rtsA	1119.04	10	0.0089362

## Sheet: Dataset 8 - fur
gene	name	WT ESP TPM	Δfur ESP TPM	Fold Change (Δfur/WT)										sRNA	WT ESP TPM	Δfur ESP TPM	Fold Change (Δfur/WT)
SL1802	STM1868A	17.1483	2610.1	152.208										RyhB-1	32.069	18649.8	581.554
SL4483	STM4552	10	1334.74	133.474										RyhB-2	32.5277	10092	310.259
SL3411	bfd	12.891	1229.09	95.3449										STnc2030	29.3101	1178.33	40.2023
SL2841	sitA	10	711.444	71.1444										STnc3080	10	222.907	22.2907
SL2842	sitB	10	493.756	49.3756										MicA	966.029	13644.2	14.124
SL2843	sitC	10	346.922	34.6922										STnc4000	14.5501	183.991	12.6453
SL2844	sitD	10	319.321	31.9321										RyeF	19.5042	187.366	9.60644
SL1659	yciG	260.989	7429.64	28.4672										STnc1890	110.035	936.575	8.51162
SL2762	iroN	10	271.901	27.1901										MicF	426.093	3493.83	8.1997
SL2758	iroB	10	271.18	27.118										RybB	338.216	2678.43	7.9193
SL1443	STM1513	183.51	4464.89	24.3305										SdsR	7195.15	49460.5	6.87414
SL1661	yciE	25.6259	479.749	18.7212										STnc3210	12.6612	86.1874	6.8072
SL1239	astA	13.8629	249.828	18.0214										STnc3250	21.4956	133.622	6.21626
SL4481	fhuF	10	178.051	17.8051										sRNA9	306.921	1520.78	4.95495
SL1280	ydiE	10	167.271	16.7271										STnc310	18.5208	88.1229	4.75805
SL1660	yciF	45.4486	757.534	16.668										OmrA	665.2	3116.13	4.68449
SL3133	exbB	12.4121	202.638	16.3259										STnc150	42.8161	200.417	4.68088
SL1240	astD	12.8713	195.803	15.2124										IsrI	29.497	136.265	4.61962
SL1662	katN	19.8577	294.477	14.8294										STnc1220	31.3395	142.115	4.53468
SL1059	ymdF	405.338	5162.52	12.7363										STnc4010	12.5294	54.3188	4.33531
SL0354	STM0359	116.3	1383.65	11.8973										SraL	503.789	2179.63	4.32647
SL1238	argDa	16.0212	185.202	11.5598										STnc4150	30.6341	131.688	4.29873
SL1241	astB	16.9171	195.421	11.5517										RprA	3565.77	15183.5	4.25813
SL1517	STM1586	10	113.162	11.3162										STnc1330	481.554	1894.31	3.93373
SL0574	fes	10	106.746	10.6746										sRNA12	18.1321	68.055	3.75329
SL1494	yddX	36.6129	379.48	10.3647										STnc3140	101.621	373.803	3.67841
SL3472	feoA	10.9013	112.628	10.3316										STnc2080	1650.09	5918.29	3.58666
SL0736	ybgS	63.4948	655.581	10.325										STnc3440	87.9792	314.84	3.57857
SL0575	ybdZ	10	102.56	10.256										IsrJ	347.561	1108.96	3.19069
SL3132	exbD	19.161	191.609	9.99995										OmrB	1090.69	3416.72	3.13263
SL1242	astE	10	95.155	9.5155										CyaR	17753.5	5893.06	0.331939
SL3134	STM3160	26.5496	245.835	9.25946										STnc4110	64.31	20.5433	0.319442
SL1200	STM1265	11.2692	104.158	9.2427										RNaseP	93.6767	29.8639	0.318797
SL2759	iroC	10	90.8538	9.08538										STnc770	427.171	136.06	0.318515
SL0582	fepB	10	78.2091	7.82091										STnc3540	190.421	60.1941	0.316111
SL0355	STM0360	20.4187	159.635	7.81806										STnc1420	176.199	53.0589	0.30113
SL3191	oat	13.115	102.026	7.77939										STnc3630	345.099	93.2713	0.270274
SL0192	fhuA	10	74.1685	7.41685										STnc800	270.992	53.1165	0.196008
SL0358	STM0363	10	71.5779	7.15779										STnc810	410.825	79.6831	0.193959
SL2661	bapA	10	70.3515	7.03515										STnc520	4909.85	929.282	0.189269
SL1924	cspB	20.0229	140.813	7.03261										STnc1460	5496.56	975.664	0.177504
SL0573	fepA	10	67.476	6.7476										InvR	32485.5	5331.42	0.164117
SL0576	entF	10	64.6087	6.46087										DapZ	31743.6	3327.75	0.104832
SL0357	STM0362	11.9253	75.3255	6.31642										STnc1340	1029.19	74.7409	0.0726209
SL1049	STM1110	10	61.7808	6.17808										STnc2050	379.952	22.0107	0.0579301
SL2147	yohC	10	60.7914	6.07914										STnc2180	1312.53	69.149	0.0526839
SL0622	ybeF	20.9315	122.133	5.83488										FnrS	2526.7	77.739	0.030767
SL3614	yiaG	372.999	2122.81	5.6912
SL3645	aldB	55.2772	314.112	5.68248
SL0356	STM0361	33.1611	187.518	5.65475
SL0170	gcd	25.4682	142.884	5.61027
SL0829	bssR	76.2741	424.508	5.56556
SL1006	rmf	1477.27	8190.83	5.54455
SL1668	tonB	10	55.4209	5.54209
SL1797	pagM	101.864	556.241	5.4606
SL1738	STM1810	144.496	754.991	5.225
SL1303	sufA	10	52.2397	5.22397
SL2779	ygaU	159.925	834.819	5.22006
SL1306	sufD	10.5028	52.6772	5.01555
SL2549	STM2585A	11.7684	58.5664	4.97657
SL2774	ygaF	10	48.9165	4.89165
SL1490	STM1560	10.0951	48.5865	4.81287
SL1243	STM1308	44.7491	215.085	4.80646
SL0584	entE	10	46.6932	4.66932
SL3615	cspA	88.1052	407.97	4.63049
SL1863	otsB	26.1013	117.92	4.51776
SL1304	sufB	10	44.5933	4.45933
SL2515	csiE	26.1226	115.496	4.4213
SL3107	STM3133	34.0923	149.887	4.39652
SL1489	STM1559	10	42.7546	4.27546
SL1780	STM1851	122.627	524.282	4.27542
SL2790	nrdH	10	42.4506	4.24506
SL4120	aceK	12.9775	54.8955	4.23005
SL0583	entC	10	42.0707	4.20707
SL3473	feoB	10	41.9311	4.19311
SL1862	otsA	18.5117	77.2661	4.17391
SL1811	STM1877	25.4069	106	4.17208
SL0572	entD	10	41.6694	4.16694
SL1305	sufC	10.9272	45.4226	4.15686
SL2793	nrdF	10	40.9439	4.09439
SL0586	entA	10	40.6699	4.06699
SL1488	STM1558	15.0201	59.6706	3.97273
SL3724	fidL	16.1396	63.5864	3.93979
SL0874	poxB	11.7643	46.2892	3.93471
SL2324	argT	21.4627	82.9078	3.86287
SL2436	tal	25.4228	98.1081	3.85906
SL0587	ybdB	10	38.4567	3.84567
SL0430A		10.1503	38.5187	3.79484
SL4225	phnB	14.8219	55.6767	3.75639
SL1493	osmC	104.478	392.082	3.75279
SL2760	iroD	10	37.484	3.7484
SL4450	STM4519	30.1601	112.082	3.71622
SL2138	yehV	29.1317	107.113	3.67687
SL2664	STM2692	10	36.7097	3.67097
SL1307	sufS	10	36.5102	3.65102
SL1507	narU	10	36.3834	3.63834
SL4119	aceA	10	36.2328	3.62328
SL4004	sodA	32.656	118.265	3.62153
SL1913	yodD	127.842	462.224	3.61558
SL1580	STM1650	13.9338	50.3311	3.61215
SL1197	STM1261	49.0603	177.058	3.60898
SL0384	yaiA	164.317	592.582	3.60634
SL1698	chaB	190.863	684.332	3.58547
SL0379	psiF	148.788	531.289	3.57077
SL1730	alr-a	29.9584	106.265	3.54709
SL2757	hin	16.9564	59.6939	3.52043
SL0585	entB	10	34.9571	3.49571
SL2406	cysU	10	34.8136	3.48136
SL2360	fadL	53.6941	183.024	3.40864
SL4210	yjcH	23.1334	78.8037	3.40649
SL3935	fadA	20.7464	70.1837	3.38293
SL2176	cirA	10	33.706	3.3706
SL1308	ynhA	10	33.2536	3.32536
SL1255	ydjN	12.7018	41.9377	3.30171
SL1279	ydiU	13.897	45.7704	3.29354
SL1495	rpsV	898.912	2956.9	3.28943
SL3653	STM3688	27.8407	91.4666	3.28535
SL3523	ugpB	69.5512	228.232	3.2815
SL2437	tktB	25.2801	82.9535	3.28138
SL2761	iroE	10	32.4464	3.24464
SL2662	STM2690	10	32.4176	3.24176
SL3106	STM3132	46.4624	150.221	3.23318
SL2773	csiD	15.2811	49.3636	3.23037
SL3066	galP	18.9545	61.13	3.2251
SL2776	gabT	12.9783	41.3586	3.18676
SL2663	STM2691	10	31.7271	3.17271
SL2322	hisQ	14.4305	45.5023	3.15321
SL1519	yncC	17.1755	53.8259	3.13387
SL3474	yhgG	31.1044	96.3599	3.09795
SL1347	ssaM	19.0591	58.8277	3.08659
SL2376	mntH	21.7403	66.4928	3.0585
SL0800	ybiI	43.1597	131.954	3.05734
SL0580	fepD	10	30.5704	3.05704
SL2405	cysW	11.4138	34.8251	3.05115
SL2373	STM2405	12.7979	39.0236	3.04922
SL1793	pagO	13.9215	42.3215	3.04001
SL1532	sifB	16.7208	50.6922	3.03168
SL0380	adrA	12.8152	38.6994	3.0198
SL2149	yohF	10	30.0601	3.00601
SL1872	STM1939	148.605	49.4561	0.332802
SL2359	yfcZ	131.906	43.8497	0.332433
SL3394	rpsN	473.164	157.193	0.332216
SL2286	nuoM	66.4939	22.065	0.331835
SL1398	fumA	88.9856	29.499	0.331503
SL0930	mukE	55.0462	18.2121	0.330852
SL0526	purK	30.2277	10	0.330823
SL2291	nuoH	77.3973	25.5566	0.3302
SL4214	nrfB	30.436	10	0.328558
SL3052	tktA	72.6343	23.8634	0.328542
SL3898	cyaY	66.2552	21.7593	0.328416
SL1770	STM1841	451.202	148.083	0.328197
SL2285	nuoN	59.1231	19.3738	0.327687
SL2296	nuoB	137.132	44.8772	0.327256
SL3352	accB	126.889	41.5082	0.327122
SL3412	tufA	179.238	58.5672	0.326757
SL3209	yhaL	71.4665	23.3447	0.326652
SL1859	flhC	345.907	112.947	0.326524
SL2632		84.5661	27.5729	0.326051
SL2290	nuoI	105.071	34.2388	0.325865
SL3592	dppF	30.6954	10	0.325782
SL1270	rpl20	1082.06	351.883	0.325197
SL2461	upp	77.2099	25.0648	0.324632
SL2161	sanA	82.1437	26.5351	0.323033
SL2714		113.701	36.7263	0.323007
SL4213	nrfA	30.9763	10	0.322828
SL1362	purR	32.1533	10.3451	0.321742
SL0717	sdhB	300.252	95.9163	0.319453
SL1888	fliC	2700.04	862.023	0.319263
SL3401	rpsC	327.625	104.57	0.319176
SL2041	phsA	31.3453	10	0.319027
SL3275	rpmA	714.207	227.463	0.318483
SL3403	rpsS	738.703	234.886	0.31797
SL2009	cbiC	62.7798	19.9591	0.317923
SL4266	groES	866.541	274.493	0.316769
SL3119	hybE	31.5943	10	0.316513
SL1889	fliD	627.67	198.629	0.316455
SL3387	prlA	652.438	206.333	0.316249
SL4441	STM4510	31.7027	10	0.31543
SL1852	cheB	196.822	62.0538	0.315279
SL0151	pdhR	83.7728	26.4064	0.315215
SL2292	nuoG	117.959	37.1517	0.314955
SL3030	gcvH	671.851	211.578	0.314919
SL0313	gpt	76.8563	24.1686	0.314465
SL1878	yecF	119.128	37.4345	0.314238
SL1128	rpl32	728.344	228.456	0.313665
SL1887	fliB	51.2424	16.069	0.313587
SL2698		192.842	60.3395	0.312896
SL1108	flgN	556.672	173.784	0.312185
SL0141	guaC	54.6759	17.0538	0.311908
SL2248	yfaE	58.5929	18.2607	0.311654
SL4091	rplL	1219.67	379.527	0.311171
SL4044	priA	32.1745	10	0.310805
SL3859	yifE	645.535	199.979	0.309788
SL0716	sdhA	181.038	55.999	0.309322
SL3264	secG	441.814	136.544	0.309053
SL0936	ompF	387.039	119.554	0.308893
SL2409	STM2446	40.5776	12.5162	0.308451
SL3400	rplP	357.142	109.964	0.307901
SL0669	ybfM	49.9845	15.3308	0.306712
SL2287	nuoL	92.9514	28.458	0.30616
SL2649	rps16	354.471	107.942	0.304515
SL2289	nuoJ	69.1602	21.0368	0.304175
SL2162	b2145	32.9516	10	0.303475
SL1890	fliS	690.184	209.293	0.303243
SL3554	pitA	41.0919	12.4595	0.303212
SL3398	rpsQ	865.381	261.961	0.302711
SL2045A	yoeI	82.9394	24.9998	0.301422
SL3386	rpmJb	1479.32	445.398	0.301082
SL3829	glmU	164.027	49.3729	0.301005
SL3786	yhjA	33.5867	10	0.297737
SL3382	pez	455.873	135.607	0.297465
SL3577	kdgK	38.5701	11.4498	0.296856
SL3837	atpE	912.406	268.632	0.294422
SL3809	yidC	43.4039	12.7642	0.29408
SL4392	pyrL	145.652	42.6307	0.29269
SL3609	yiaC	39.132	11.4129	0.291652
SL3357	yhdG	68.7101	19.9904	0.290938
SL0255	dniR	188.419	54.662	0.290109
SL3414	rpsG	434.757	125.615	0.288932
SL3383	rpsD	750.587	215.909	0.287653
SL0118	fruR	77.763	22.3149	0.28696
SL2463	purN	49.9026	14.3064	0.286686
SL4079	btuB	34.8899	10	0.286616
SL3397	rplN	788.105	225.866	0.286594
SL2836	hypC	34.9691	10	0.285967
SL0527	purE	35.333	10	0.283022
SL2438	STM2475	147.946	41.7981	0.282522
SL1365	ydhD	346.641	97.4036	0.280993
SL3835	atpH	422.976	118.618	0.280436
SL0760	modC	85.2394	23.8928	0.280302
SL3406	rplD	297.031	83.2241	0.280187
SL3276	rplU	830.67	231.88	0.279149
SL3402	rplV	314.843	87.8077	0.278894
SL2983	mutH	35.8734	10	0.278758
SL4235	melA	38.7838	10.7817	0.277995
SL1848	flhAa	36.0016	10	0.277766
SL4205	yjcE	51.2238	14.2194	0.277594
SL4125	pepE	37.0859	10.2717	0.276969
SL3698	slmA	36.1451	10	0.276663
SL2349	yfcL	76.0343	20.9651	0.275732
SL3404	rplB	202.554	55.6069	0.274528
SL1582	ynaF	560.664	153.799	0.274316
SL1109	flgM	713.984	195.418	0.2737
SL2283	STM2314	356.774	97.4884	0.27325
SL1850	cheZ	200.6	54.7821	0.273092
SL2647	trmD	155.711	42.4419	0.272568
SL4088	rplK	252.157	68.3181	0.270934
SL0401	yajC	262.765	70.9453	0.269996
SL3123	hybA	37.058	10	0.269847
SL2648	rimM	265.002	71.4712	0.269701
SL0902	dmsA	37.1507	10	0.269174
SL3246	yhbT	115.667	30.978	0.267821
SL3408	rpsJ	459.693	122.909	0.267371
SL2010	cbiB	64.3439	17.1194	0.266061
SL3129	STM3155	104.593	27.8243	0.266024
SL2380	yfeD	89.476	23.7842	0.265817
SL3405	rplW	344.617	90.3996	0.262319
SL2950	sdaC	254.286	66.434	0.261257
SL3117	hybG	38.3396	10	0.260827
SL3836	atpF	1015.11	264.17	0.260237
SL1007	fabA	85.4402	22.2322	0.260207
SL3121	hybC	38.6535	10	0.258709
SL1419	bioDb	67.7699	17.4146	0.256966
SL3806	rpmH	1858.31	475.459	0.255855
SL3122	hybB	39.1203	10	0.255622
SL0217	rpsB	391.568	98.3306	0.25112
SL3285	yrbF	77.3329	19.3304	0.249964
SL3579	dctA	96.3859	24.0497	0.249514
SL4109	hupA	3399.24	838.663	0.246721
SL3576	yhjH	191.605	47.2567	0.246637
SL3130	STM3156	54.9542	13.5265	0.24614
SL0300	sinR	97.4545	23.9816	0.24608
SL4089	rplA	289.574	71.1002	0.245534
SL4090	rplJ	607.535	148.918	0.245119
SL2577	STM2614	82.2248	20.0848	0.244267
SL2834	STM2854	41.3774	10	0.241678
SL0715	sdhD	291.614	70.347	0.241234
SL3358	fis	60.4826	14.4103	0.238255
SL3831	atpC	490.239	116.412	0.23746
SL3407	rplC	375.693	89.021	0.236951
SL1909	fliQ	42.2617	10	0.236621
SL0441	tig	251.328	59.1997	0.235548
SL4324	rpsF	146.713	34.4982	0.235141
SL4445	yjiH	42.8287	10	0.233488
SL0445	hupB	3550.81	828.379	0.233293
SL2043	sopA	42.9736	10	0.232701
SL3316	rpsI	328.869	76.4929	0.232594
SL3126	STM3152	44.5139	10.33	0.232062
SL3399	rpmC	695.661	161.386	0.23199
SL2450	purC	43.1971	10	0.231497
SL0218	tsf	321.195	74.0636	0.230587
SL1559	steB	139.886	32.1947	0.230149
SL3673A		202.182	46.5078	0.23003
SL1083	ymdA	43.6422	10	0.229136
SL0731	pal	646.39	147.064	0.227516
SL0759	modB	143.35	32.4525	0.226387
SL3190	aer	200.068	44.8864	0.224356
SL4045	rpmE	303.924	67.031	0.220552
SL0534	ybcJ	87.3847	19.1287	0.218903
SL0670	ybfN	77.608	16.9652	0.218601
SL2331	purF	72.0619	15.721	0.21816
SL3317	rplM	428.996	92.7402	0.216179
SL4327	rplI	207.25	43.9779	0.212197
SL4166	malE	47.1914	10	0.211903
SL3790	torR	56.9368	12.0058	0.210862
SL0481	adk	88.5862	18.6323	0.21033
SL1500	fdnG	47.676	10	0.209749
SL1860	flhD	356.956	74.8182	0.209601
SL3982	fdoI	99.2545	20.6187	0.207735
SL4169	malM	48.3044	10	0.20702
SL4085	tufB	268.38	55.4467	0.206598
SL4444	yjiG	48.4187	10	0.206532
SL3124	hypO	48.5629	10	0.205918
SL3569	STM3604	81.4642	16.6026	0.203803
SL4262	dcuA	62.9715	12.6843	0.201429
SL4325	priB	231.244	45.6518	0.197418
SL3594	dppC	50.7958	10	0.196867
SL0758	modA	213.985	41.8917	0.19577
SL3984	fdoG	94.4807	18.3034	0.193726
SL0407	tsx	84.7327	16.3665	0.193154
SL4247	STM4310	52.5916	10	0.190144
SL3593	dppD	53.1876	10.0907	0.189719
SL1524	srfA	52.7654	10	0.189518
SL2332	cvpA	185.927	35.1491	0.189048
SL3693	rpmG	1023.35	190.759	0.186407
SL3981	fdhE	60.4062	11.1552	0.18467
SL3694	rpmB	1331.77	241.694	0.181484
SL4168	lamB	55.1168	10	0.181433
SL1908	fliP	55.7613	10	0.179336
SL4369	cybC	354.476	63.2578	0.178454
SL2860	iacP	1023.71	180.27	0.176094
SL1667	yciA	57.1911	10	0.174852
SL4248	STM4312	57.3253	10	0.174443
SL1082	csgC	65.6441	10.8894	0.165886
SL2231	napF	60.794	10	0.16449
SL1903	fliK	61.0567	10	0.163782
SL3467	pckA	464.687	75.4734	0.162418
SL1030	sopB	605.676	98.3707	0.162415
SL2462	purM	67.4321	10.6976	0.158643
SL2863	sipC	1597.38	251.391	0.157377
SL4443	iadA	63.6157	10	0.157194
SL2861	sipA	422.579	66.2816	0.15685
SL3844	asnA	64.3104	10	0.155496
SL2862	sipD	561.737	86.6256	0.15421
SL1867	STM1934	64.9786	10	0.153897
SL1119	flgJ	65.1904	10	0.153397
SL1849	flhB	66.6142	10	0.150118
SL2849	orgB	374.06	55.8581	0.149329
SL4277	frdD	112.82	16.4537	0.14584
SL1784	sopE2	445.54	63.6947	0.142961
SL3189	STM3216	353.666	50.44	0.14262
SL1884	fliZ	307.668	43.0467	0.139913
SL2858	sptP	495.139	68.9812	0.139317
SL1118	flgI	72.4627	10	0.138002
SL2859	sicP	1458.93	196.547	0.13472
SL1029	pipC	1986.35	267.003	0.134419
SL2228	napG	74.9933	10	0.133345
SL3120	hybD	76.1168	10	0.131377
SL4280	frdA	76.4534	10	0.130799
SL1902	fliJ	76.9083	10	0.130025
SL1885	fliA	744.824	96.7723	0.129926
SL2848	orgC	382.451	49.5065	0.129445
SL3983	fdoH	77.7577	10	0.128605
SL2852	prgJ	1152.38	147.585	0.128069
SL4278	frdC	92.5783	11.7588	0.127015
SL2878	invF	519.243	65.7954	0.126714
SL2877	invG	343.713	43.1786	0.125624
SL4198	siiF	169.957	21.2854	0.12524
SL2876	invE	394.814	48.5892	0.123069
SL2864	sipB	1236.31	151.423	0.12248
SL3081	ansB	116.43	14.2253	0.122179
SL2854	prgH	946.026	115.32	0.1219
SL2850	orgA	776.811	94.6133	0.121797
SL4279	frdB	107.751	12.9036	0.119754
SL4249	STM4313	148.413	17.7535	0.119622
SL2853	prgI	919.158	109.621	0.119262
SL2855	hilD	783.307	93.3285	0.119147
SL2674	sopE	1623.52	193.215	0.11901
SL1263	STM1328	420.015	49.5393	0.117946
SL2226	napB	85.1093	10	0.117496
SL2865	sicA	1823.68	209.971	0.115136
SL2924	sopD	306.808	35.1361	0.114521
SL1868	ftn	256.92	29.2886	0.113999
SL1031	orfX	539.944	59.8679	0.110878
SL2229	napA	94.1475	10	0.106216
SL1907	fliO	94.8947	10	0.10538
SL1905	fliM	96.0023	10	0.104164
SL2875	invA	509.892	50.36	0.0987661
SL2851	prgK	1120.21	110.34	0.0984999
SL0725	ybgE	280.439	27.5611	0.0982782
SL1901	fliI	101.79	10	0.098241
SL1896	STM1967	102.978	10	0.0971078
SL2857	iagB	445.709	43.1707	0.0968585
SL2879	invH	165.776	16.0398	0.0967561
SL1439	ydfZ	151.19	14.6019	0.0965797
SL2225	napC	103.843	10	0.096299
SL2869	spaP	330.562	31.6519	0.0957518
SL2867	spaR	165.043	15.6928	0.0950829
SL1900	fliH	109.666	10	0.0911861
SL2856	hilA	211.458	19.1589	0.0906039
SL4250	rtsB	549.88	49.3372	0.0897236
SL1117	flgH	111.482	10	0.0897007
SL2866	spaS	146.205	13.0114	0.0889939
SL2870	spaO	243.73	21.3617	0.0876449
SL2872	invI	399.045	34.1617	0.0856087
SL2847	hilC	741.92	63.3496	0.085386
SL1904	fliL	119.434	10	0.0837279
SL1898	fliF	119.841	10	0.083444
SL2227	napH	120.152	10	0.0832282
SL2846	sprB	284.871	23.6864	0.0831479
SL1113	flgD	121.179	10	0.0825222
SL1114	flgE	134.323	10.7632	0.0801291
SL3112	STM3138	881.892	70.0619	0.079445
SL4251	rtsA	1068.09	84.1119	0.0787498
SL2868	spaQ	383.624	29.3851	0.0765986
SL2873	invC	392.237	29.1928	0.0744264
SL1906	fliN	134.604	10	0.0742922
SL1503	ompD	1672.32	121.08	0.0724027
SL1899	fliG	169.522	12.238	0.072191
SL2871	invJ	299.903	21.0648	0.0702389
SL2874	invB	823.721	57.82	0.0701937
SL1116	flgG	159.077	10.7133	0.0673468
SL2230	napD	148.924	10	0.0671483
SL1110	flgA	149.566	10	0.0668601
SL1115	flgF	184.223	12.1829	0.0661312
SL4197	siiE	274.629	17.9733	0.0654458
SL1111	flgB	265.577	16.9142	0.0636883
SL1112	flgC	230.626	12.1738	0.0527859
SL4193	siiA	673.935	34.4011	0.0510451
SL4195	siiC	547.981	27.443	0.0500801
SL1897	fliE	208.29	10	0.04801
SL0723	cydB	274.712	13.0348	0.0474489
SL0724	ybgT	700.16	31.5358	0.0450408
SL4194	siiB	402.658	17.3782	0.0431588
SL0722	cydA	341.739	14.4026	0.0421449
SL4196	siiD	888.146	35.5248	0.0399988
SL1363	sodB	710.959	21.1198	0.0297061
SL2610	yfiD	895.431	11.5913	0.0129449
SL1663	ompW	1272.63	11.4665	0.00901013

## Sheet: Dataset 9 - hilD ESP
gene	name	WT ESP TPM	ΔhilD ESP TPM	Fold Change (ΔhilD/WT)										sRNA	WT ESP TPM	ΔhilD ESP TPM	Fold Change (ΔhilD/WT)
SL2776	gabT	12.9783	88.9636	6.85481										STnc3140	101.621	562.665	5.5369
SL1241	astB	16.9171	107.125	6.33231										STnc800	270.992	1147.23	4.23346
SL1240	astD	12.8713	77.2341	6.0005										STnc310	18.5208	74.4887	4.02189
SL2775	gabD	12.9039	77.2652	5.98776										STnc3600	11.6779	40.3883	3.45852
SL2914	cysD	11.0615	65.6805	5.93773										STnc4210	1609.15	395.9	0.246031
SL1239	astA	13.8629	80.5542	5.81079										STnc1480	240.469	43.6056	0.181335
SL1242	astE	10	57.4151	5.74151										STnc440	5159.63	877.974	0.170162
SL2774	ygaF	10	56.6654	5.66654										DapZ	31743.6	1994.18	0.0628215
SL2777	gabP	10.0195	56.1537	5.60441										STnc520	4909.85	282.823	0.0576032
SL2407	cysP	18.5795	102.553	5.51967										InvR	32485.5	455.702	0.0140279
SL2925	cysH	10	53.6976	5.36976
SL2404	cysA	17.2346	89.935	5.21827
SL2778	ygaE	10	50.4972	5.04972
SL2926	cysI	16.3728	81.9513	5.00535
SL3935	fadA	20.7464	101.948	4.914
SL2406	cysU	10	47.1967	4.71967
SL2405	cysW	11.4138	52.5334	4.60264
SL1238	argDa	16.0212	65.5378	4.0907
SL2773	csiD	15.2811	60.7576	3.976
SL2912	cysC	11.6053	45.4241	3.91408
SL4210	yjcH	23.1334	88.226	3.8138
SL2991	lysA	10	36.5201	3.65201
SL2913	cysN	10	36.3974	3.63974
SL4209	actP	20.1647	70.3186	3.48722
SL2506	yfhP	30.9831	103.642	3.34512
SL4211	acs	64.6921	213.525	3.30063
SL2927	cysJ	10	32.288	3.2288
SL3936	fadB	19.8097	63.3296	3.19691
SL1255	ydjN	12.7018	40.2715	3.17054
SL3713	yicE	24.0847	75.7605	3.14559
SL4441	STM4510	31.7027	99.0566	3.12455
SL2505	iscS	28.314	87.406	3.08703
SL3411	bfd	12.891	38.7457	3.00565
SL4213	nrfA	30.9763	10.2581	0.331161
SL0909	sopD2	85.0269	27.3531	0.321699
SL1027	pipB	32.339	10	0.309224
SL2438	STM2475	147.946	45.2871	0.306106
SL4028	yneC	72.628	21.9247	0.301877
SL1265	STM1330	47.2232	14.0474	0.297468
SL3107	STM3133	34.0923	10	0.293321
SL1334	sseC	35.7566	10	0.279668
SL4176	yjbJ	1326.95	368.357	0.277597
SL1333	sscA	36.1097	10	0.276934
SL1783	STM1854	198.394	54.1158	0.272769
SL1872	STM1939	148.605	40.4032	0.271883
SL1342	ssaI	37.0918	10	0.269601
SL2547	STM2585	89.3453	23.8762	0.267235
SL2765	mig-14	265.219	69.622	0.262508
SL1343	ssaJ	39.6549	10	0.252176
SL1326	spiR	39.9386	10	0.250385
SL1500	fdnG	47.676	11.8913	0.24942
SL1031	orfX	539.944	133.169	0.246635
SL2043	sopA	42.9736	10	0.232701
SL4255	phoN	61.7772	14.2437	0.230565
SL1797	pagM	101.864	23.386	0.229579
SL2577	STM2614	82.2248	17.8424	0.216995
SL3106	STM3132	46.4624	10	0.215228
SL0300	sinR	97.4545	20.7884	0.213314
SL1064	phoH	178.715	37.5715	0.210232
SL3189	STM3216	353.666	73.2132	0.207012
SL1799	pagK	423.242	86.2183	0.203709
SL4247	STM4310	52.5916	10	0.190144
SL3112	STM3138	881.892	166.787	0.189124
SL2764	virK	251.586	44.0292	0.175006
SL4026	yneA	80.3428	14.048	0.174851
SL4248	STM4312	57.3253	10	0.174443
SL1531	ugtL	289.875	49.9218	0.172218
SL0776	slrP	74.138	12.5535	0.169326
SL1332	sseBa	59.117	10	0.169156
SL1325	ssrB	90.4346	15.2965	0.169144
SL1341	ssaH	60.0809	10	0.166442
SL2231	napF	60.794	10	0.16449
SL1177	STM1239	194.22	30.9026	0.159111
SL1330	ssaE	108.211	15.22	0.14065
SL2228	napG	74.9933	10	0.133345
SL1331	sseA	79.3977	10	0.125948
SL4027	yneB	229.178	28.7697	0.125534
SL2226	napB	85.1093	10	0.117496
SL2230	napD	148.924	17.0113	0.114228
SL1530A	STM1600	140.488	16.0106	0.113965
SL1340	ssaG	88.2632	10	0.113297
SL2229	napA	94.1475	10.1124	0.10741
SL1896	STM1967	102.978	10	0.0971078
SL2225	napC	103.843	10	0.096299
SL1770	STM1841	451.202	42.4881	0.0941666
SL1264	STM1329	108.763	10	0.0919433
SL2845	avrA	228.947	19.1862	0.0838021
SL2227	napH	120.152	10	0.0832282
SL1559	steB	139.886	10	0.0714867
SL2866	spaS	146.205	10	0.0683969
SL4249	STM4313	148.413	10	0.0673795
SL2859	sicP	1458.93	96.1247	0.0658873
SL2867	spaR	165.043	10	0.0605901
SL2879	invH	165.776	10	0.0603224
SL4198	siiF	169.957	10	0.0588383
SL2848	orgC	382.451	22.3936	0.058553
SL2849	orgB	374.06	21.0254	0.0562086
SL2858	sptP	495.139	26.7412	0.0540075
SL2860	iacP	1023.71	53.2594	0.0520257
SL1184	pagC	972.777	49.4697	0.0508541
SL2856	hilA	211.458	10	0.0472907
SL2870	spaO	243.73	10	0.0410289
SL4197	siiE	274.629	10	0.0364127
SL2846	sprB	284.871	10	0.0351036
SL2871	invJ	299.903	10	0.0333441
SL2924	sopD	306.808	10	0.0325937
SL2869	spaP	330.562	10	0.0302515
SL2877	invG	343.713	10	0.029094
SL2868	spaQ	383.624	10	0.0260672
SL2873	invC	392.237	10	0.0254948
SL2876	invE	394.814	10	0.0253284
SL2872	invI	399.045	10	0.0250598
SL4194	siiB	402.658	10	0.024835
SL1263	STM1328	420.015	10	0.0238087
SL2861	sipA	422.579	10	0.0236642
SL1784	sopE2	445.54	10	0.0224447
SL2857	iagB	445.709	10	0.0224362
SL2875	invA	509.892	10	0.019612
SL2878	invF	519.243	10	0.0192588
SL4195	siiC	547.981	10	0.0182488
SL4250	rtsB	549.88	10	0.0181858
SL2862	sipD	561.737	10	0.0178019
SL2850	orgA	776.811	13.8252	0.0177973
SL1030	sopB	605.676	10	0.0165105
SL4193	siiA	673.935	10	0.0148382
SL2847	hilC	741.92	10	0.0134785
SL2851	prgK	1120.21	15.036	0.0134226
SL2874	invB	823.721	10	0.01214
SL4196	siiD	888.146	10	0.0112594
SL2853	prgI	919.158	10	0.0108795
SL2854	prgH	946.026	10	0.0105705
SL4251	rtsA	1068.09	10	0.00936251
SL2852	prgJ	1152.38	10	0.00867767
SL2864	sipB	1236.31	10	0.00808858
SL1029	pipC	1986.35	12.977	0.00653311
SL2863	sipC	1597.38	10	0.00626024
SL2674	sopE	1623.52	10	0.00615947
SL2865	sicA	1823.68	10	0.00548341

## Sheet: Dataset 10 - fliZ
gene	name	WT ESP TPM	ΔfliZ ESP TPM	Fold Change (ΔfliZ/WT)										sRNA	WT ESP TPM	ΔfliZ ESP TPM	Fold Change (ΔfliZ/WT)
SL2756	fljB	45.4396	882.355	19.4182										STnc2030	29.3101	116.044	3.95919
SL2406	cysU	10	60.3109	6.03109										STnc520	4909.85	1361.32	0.277264
SL2914	cysD	11.0615	57.4328	5.19211										DapZ	31743.6	8792.75	0.276993
SL4114	purD	10.1592	46.1248	4.54022										InvR	32485.5	8997.86	0.276981
SL2755	fljA	10	45.2932	4.52932
SL2405	cysW	11.4138	50.1807	4.3965
SL1659	yciG	260.989	1099.44	4.21258
SL2912	cysC	11.6053	48.4638	4.17601
SL0068	carB	15.4171	63.1854	4.0984
SL2913	cysN	10	39.3005	3.93005
SL1662	katN	19.8577	76.804	3.86772
SL1660	yciF	45.4486	173.775	3.82356
SL1255	ydjN	12.7018	48.5333	3.82099
SL1661	yciE	25.6259	95.6363	3.73201
SL2407	cysP	18.5795	62.6318	3.37101
SL2927	cysJ	10	32.288	3.2288
SL2527	purG	18.4953	57.6711	3.11815
SL4443	iadA	63.6157	198.106	3.1141
SL1494	yddX	36.6129	111.688	3.05051
SL4444	yjiG	48.4187	146.334	3.02225
SL1531	ugtL	289.875	96.0711	0.331422
SL4214	nrfB	30.436	10	0.328558
SL1852	cheB	196.822	64.6592	0.328516
SL2867	spaR	165.043	53.8173	0.32608
SL1896	STM1967	102.978	33.2631	0.32301
SL1264	STM1329	108.763	35.1145	0.322855
SL2850	orgA	776.811	249.748	0.321505
SL2873	invC	392.237	125.631	0.320292
SL4250	rtsB	549.88	175.975	0.320024
SL1263	STM1328	420.015	134.241	0.319609
SL2870	spaO	243.73	77.5798	0.318302
SL2866	spaS	146.205	45.9855	0.314526
SL4251	rtsA	1068.09	334.284	0.312973
SL1326	spiR	39.9386	12.493	0.312806
SL1027	pipB	32.339	10	0.309224
SL2869	spaP	330.562	102.135	0.308973
SL2857	iagB	445.709	136.418	0.306069
SL4195	siiC	547.981	166.581	0.30399
SL1064	phoH	178.715	54.034	0.302347
SL2871	invJ	299.903	90.4969	0.301754
SL4464	tsr	223.337	67.3848	0.301718
SL1235	STM1300	311.301	93.454	0.300205
SL2849	orgB	374.06	112.227	0.300023
SL1330	ssaE	108.211	32.3733	0.299167
SL2846	sprB	284.871	85.0115	0.298421
SL2874	invB	823.721	245.163	0.297629
SL0760	modC	85.2394	25.3017	0.296831
SL4028	yneC	72.628	21.406	0.294735
SL2875	invA	509.892	150.259	0.294688
SL2877	invG	343.713	101	0.293849
SL4196	siiD	888.146	259.687	0.292392
SL2851	prgK	1120.21	327.144	0.292039
SL4248	STM4312	57.3253	16.5987	0.289552
SL2855	hilD	783.307	225.364	0.287708
SL2860	iacP	1023.71	294.296	0.287479
SL1109	flgM	713.984	204.817	0.286865
SL1530A	STM1600	140.488	40.2469	0.28648
SL1325	ssrB	90.4346	25.8158	0.285463
SL2876	invE	394.814	112.397	0.284684
SL2848	orgC	382.451	108.721	0.284273
SL0758	modA	213.985	60.3663	0.282106
SL1334	sseC	35.7566	10	0.279668
SL2847	hilC	741.92	206.923	0.278902
SL1121	flgL	291.65	80.9111	0.277425
SL3190	aer	200.068	55.4195	0.277003
SL1333	sscA	36.1097	10	0.276934
SL2852	prgJ	1152.38	313.952	0.272437
SL1120	flgK	309.616	84.1377	0.271749
SL2853	prgI	919.158	248.784	0.270665
SL1342	ssaI	37.0918	10	0.269601
SL0759	modB	143.35	38.4872	0.268484
SL2854	prgH	946.026	253.307	0.267759
SL1177	STM1239	194.22	51.9998	0.267737
SL2868	spaQ	383.624	101.93	0.265704
SL0336	STM0341	39.9481	10.5326	0.263657
SL1856	cheA	286.771	74.8975	0.261175
SL3569	STM3604	81.4642	21.1998	0.260235
SL2856	hilA	211.458	54.3897	0.257213
SL4198	siiF	169.957	43.7098	0.257181
SL1343	ssaJ	39.6549	10	0.252176
SL2878	invF	519.243	130.654	0.251625
SL2858	sptP	495.139	122.085	0.246567
SL1858	motA	293.387	72.0033	0.245421
SL2879	invH	165.776	40.5899	0.244848
SL4197	siiE	274.629	67.0595	0.244182
SL1857	motB	241.898	57.9815	0.239694
SL1556	trg	189.893	44.7449	0.235632
SL2043	sopA	42.9736	10.0672	0.234265
SL1854	cheM	311.043	72.3762	0.232688
SL1332	sseBa	59.117	13.5529	0.229255
SL1331	sseA	79.3977	18.0113	0.22685
SL1853	cheR	239.636	52.5713	0.219379
SL2861	sipA	422.579	92.412	0.218686
SL2862	sipD	561.737	122.796	0.218601
SL2865	sicA	1823.68	395.011	0.216601
SL2231	napF	60.794	12.7914	0.210406
SL1030	sopB	605.676	125.697	0.207531
SL1029	pipC	1986.35	412.086	0.207459
SL2226	napB	85.1093	17.2697	0.202912
SL1184	pagC	972.777	195.466	0.200936
SL2864	sipB	1236.31	246.947	0.199745
SL3576	yhjH	191.605	38.1789	0.199259
SL1784	sopE2	445.54	84.1438	0.188858
SL1341	ssaH	60.0809	11.2919	0.187945
SL3130	STM3156	54.9542	10	0.18197
SL2283	STM2314	356.774	63.4743	0.177912
SL2863	sipC	1597.38	283.969	0.177772
SL2674	sopE	1623.52	279.204	0.171975
SL1340	ssaG	88.2632	15.0095	0.170053
SL2225	napC	103.843	16.683	0.160656
SL2230	napD	148.924	23.4774	0.157646
SL2229	napA	94.1475	14.5504	0.154549
SL2227	napH	120.152	17.5364	0.145952
SL2228	napG	74.9933	10	0.133345
SL1559	steB	139.886	17.9086	0.128022
SL2924	sopD	306.808	37.8818	0.123471
SL3189	STM3216	353.666	38.4218	0.108638
SL3129	STM3155	104.593	10	0.0956087
SL3128	STM3154	531.714	39.5461	0.0743747
SL1888	fliC	2700.04	157.418	0.058302
SL3112	STM3138	881.892	32.9102	0.0373178

## Sheet: Dataset 11 - barA-sirA
gene	name	WT ESP TPM	ΔbarA/sirA ESP TPM	Fold Change (ΔbarA-sirA/WT)										sRNA	WT ESP TPM	ΔbarA/sirA ESP TPM	Fold Change (ΔbarA-sirA/WT)
SL1062	putA	14.9667	89.9636	6.01093										STnc1850	674.566	205.351	0.304419
SL2014	pduA	10	58.7937	5.87937										STnc520	4909.85	1470.36	0.299471
SL1063	putP	27.0838	110.162	4.06747										CsrC	15087.6	4439.27	0.294232
SL0936	ompF	387.039	1418.13	3.66404										STnc4210	1609.15	440.136	0.273521
SL2018	pduE	10	30.405	3.0405										DapZ	31743.6	7575.53	0.238647
SL1204	aroQ	60.4716	19.8517	0.32828										InvR	32485.5	5406.37	0.166424
SL2225	napC	103.843	33.8409	0.325885										CsrB	8141.81	1190.72	0.146248
SL1265	STM1330	47.2232	15.142	0.320647
SL0459	ybaY	151.33	48.0246	0.317351
SL1799	pagK	423.242	132.888	0.313975
SL2230	napD	148.924	46.2937	0.310854
SL1027	pipB	32.339	10	0.309224
SL1896	STM1967	102.978	31.1515	0.302505
SL3112	STM3138	881.892	265.643	0.30122
SL4250	rtsB	549.88	164.751	0.299613
SL4251	rtsA	1068.09	318.739	0.298419
SL1181	envE	58.4363	17.3743	0.29732
SL3107	STM3133	34.0923	10	0.293321
SL2229	napA	94.1475	27.417	0.291214
SL4249	STM4313	148.413	41.9878	0.282912
SL2855	hilD	783.307	221.442	0.282701
SL1876	uvrC	35.6096	10	0.280823
SL1334	sseC	35.7566	10	0.279668
SL1783	STM1854	198.394	55.301	0.278743
SL2857	iagB	445.709	123.654	0.277433
SL1333	sscA	36.1097	10	0.276934
SL2756	fljB	45.4396	12.58	0.276851
SL4247	STM4310	52.5916	14.5272	0.276226
SL2547	STM2585	89.3453	24.372	0.272785
SL1342	ssaI	37.0918	10	0.269601
SL2227	napH	120.152	32.2907	0.26875
SL2228	napG	74.9933	19.2282	0.256399
SL1343	ssaJ	39.6549	10	0.252176
SL2577	STM2614	82.2248	20.6071	0.250619
SL1326	spiR	39.9386	10	0.250385
SL2845	avrA	228.947	56.6439	0.247411
SL0776	slrP	74.138	18.1208	0.24442
SL2847	hilC	741.92	181.223	0.244262
SL2764	virK	251.586	59.404	0.236118
SL0300	sinR	97.4545	22.9254	0.235242
SL2043	sopA	42.9736	10	0.232701
SL2765	mig-14	265.219	61.0346	0.230129
SL3106	STM3132	46.4624	10.5934	0.227999
SL1770	STM1841	451.202	100.694	0.223168
SL1660	yciF	45.4486	10	0.220029
SL4248	STM4312	57.3253	11.265	0.19651
SL2856	hilA	211.458	41.2595	0.195119
SL2877	invG	343.713	64.8944	0.188804
SL2879	invH	165.776	31.0134	0.18708
SL2873	invC	392.237	72.0706	0.183742
SL2870	spaO	243.73	44.7502	0.183605
SL2878	invF	519.243	93.1878	0.179469
SL2846	sprB	284.871	49.9611	0.175382
SL1264	STM1329	108.763	18.7848	0.172714
SL1797	pagM	101.864	17.5271	0.172063
SL2876	invE	394.814	67.8043	0.171738
SL2872	invI	399.045	68.1299	0.170732
SL2875	invA	509.892	86.7404	0.170115
SL1332	sseBa	59.117	10	0.169156
SL1341	ssaH	60.0809	10	0.166442
SL1177	STM1239	194.22	32.1975	0.165779
SL2867	spaR	165.043	27.3014	0.16542
SL2871	invJ	299.903	49.1747	0.163969
SL2850	orgA	776.811	121.939	0.156974
SL2874	invB	823.721	127.816	0.155169
SL2852	prgJ	1152.38	178.373	0.154786
SL2860	iacP	1023.71	157.908	0.15425
SL2851	prgK	1120.21	170.056	0.151808
SL2869	spaP	330.562	49.8938	0.150936
SL2853	prgI	919.158	133.815	0.145584
SL2866	spaS	146.205	20.654	0.141267
SL1530A	STM1600	140.488	19.3913	0.138028
SL1531	ugtL	289.875	39.7779	0.137224
SL2849	orgB	374.06	50.8347	0.1359
SL2854	prgH	946.026	127.769	0.135059
SL2868	spaQ	383.624	51.4872	0.134213
SL2848	orgC	382.451	51.1504	0.133744
SL1325	ssrB	90.4346	11.9429	0.132062
SL1331	sseA	79.3977	10.4458	0.131562
SL2859	sicP	1458.93	188.84	0.129437
SL1330	ssaE	108.211	13.427	0.124081
SL1263	STM1328	420.015	50.8078	0.120967
SL1340	ssaG	88.2632	10	0.113297
SL2858	sptP	495.139	55.1994	0.111482
SL4197	siiE	274.629	28.7115	0.104546
SL4195	siiC	547.981	55.6362	0.101529
SL4193	siiA	673.935	67.7066	0.100465
SL1029	pipC	1986.35	190.966	0.0961396
SL2865	sicA	1823.68	172.455	0.0945641
SL4196	siiD	888.146	83.341	0.093837
SL2864	sipB	1236.31	110.695	0.0895366
SL1559	steB	139.886	12.3808	0.0885064
SL4198	siiF	169.957	14.9824	0.0881538
SL2862	sipD	561.737	48.442	0.086236
SL4194	siiB	402.658	34.5582	0.0858251
SL2861	sipA	422.579	36.2493	0.0857811
SL1030	sopB	605.676	51.3322	0.0847519
SL2674	sopE	1623.52	124.064	0.0764169
SL2863	sipC	1597.38	116.312	0.0728141
SL1784	sopE2	445.54	30.9778	0.0695286
SL2924	sopD	306.808	20.7524	0.0676396
SL1184	pagC	972.777	54.3617	0.055883

## Sheet: Dataset 12 - hfq
gene	name	WT ESP TPM	Δhfq ESP TPM	Fold Change (Δhfq/WT)										sRNA	WT ESP TPM	Δhfq ESP TPM	Fold Change (Δhfq/WT)
SL0670	ybfN	77.608	3484.73	44.9016										RyeF	19.5042	1164.78	59.7197
SL0669	ybfM	49.9845	2129.28	42.5987										MicA	966.029	54290.1	56.1992
SL2604	rpoE	91.6957	3292.08	35.9023										STnc3100	150.636	4460.83	29.6134
SL2603	rseA	62.3456	1917.97	30.7636										RybB	338.216	5912.27	17.4808
SL3600	yhjW	14.9568	347.997	23.2669										STnc880	2565.58	10237.2	3.99022
SL0210	htrA	34.2175	718.927	21.0105										STnc2090	3136.18	11942.9	3.80812
SL3082	yggN	34.2461	680.822	19.8803										STnc3000	33.0586	116.1	3.51195
SL3176	ygiM	23.0087	450.816	19.5933										STnc310	18.5208	63.4694	3.42692
SL0805	glnH	132.714	2346.13	17.6781										STnc3880	79.4036	253.645	3.19437
SL3098	STM3124	21.8852	359.742	16.4377										STnc4260	18.3287	58.3491	3.18348
SL0790	ybhQ	207.949	2767.4	13.308										STnc4210	1609.15	527.414	0.32776
SL2602	rseB	29.0706	385.905	13.2747										STnc1220	31.3395	10	0.319086
SL2601	rseC	14.7105	182.155	12.3826										STnc1920	187.046	59.2597	0.316819
SL1186	STM1250	15.7257	176.485	11.2227										RyhB-1	32.069	10	0.311828
SL3420	fkpA	107.701	1145.84	10.6391										STnc1890	110.035	31.3674	0.285068
SL1748	yeaY	22.5663	237.265	10.5141										Spf	737.945	208.247	0.282198
SL1063	putP	27.0838	275.099	10.1574										STnc2110	35.6769	10	0.280293
SL3177	cca	23.5369	233.534	9.92207										STnc4040	75.1661	19.9479	0.265385
SL3611	yiaD	11.1632	109.765	9.83272										STnc1130	39.6621	10	0.25213
SL4441	STM4510	31.7027	308.882	9.74308										STnc3530	39.9032	10	0.250607
SL1612	tpx	277.15	2680.57	9.67192										STnc3140	101.621	24.3917	0.240026
SL2401	yfeK	10	95.4077	9.54077										STnc1700	77.6716	17.9242	0.230769
SL4356	iolE	10	84.873	8.4873										STnc2160	102.827	23.5255	0.228788
SL0882	cspD	1657.12	13298.3	8.02495										OxyS	43.9091	10	0.227743
SL2784	STM2800	117.057	932.777	7.96859										STnc1010	476.621	106.201	0.222821
SL4185	aphA	61.8683	490.883	7.93432										STnc760	159.985	31.5867	0.197436
SL2324	argT	21.4627	161.661	7.53219										RydC	9554.68	1810.35	0.189472
SL2369	lpxP	10	75.2	7.52										STnc850	481.267	83.4892	0.173478
SL2410	yfeY	16.77	122.482	7.30364										STnc930	57.6777	10	0.173377
SL1151	ycfR	10	72.5306	7.25306										STnc1310	462.595	79.9324	0.172791
SL0105	yabI	16.5494	119.028	7.19231										RybD	3443.78	563.333	0.16358
SL3143	STM3169	10	70.3854	7.03854										STnc1340	1029.19	167.876	0.163114
SL4211	acs	64.6921	453.788	7.01457										STnc630	631.435	102.84	0.162867
SL4443	iadA	63.6157	440.542	6.92504										STnc1180	63.9212	10	0.156443
SL2444A	ypfM	1730.9	11686.6	6.75174										STnc890	248.902	38.6491	0.155278
SL2768	tctE	23.3573	148.862	6.37325										FnrS	2526.7	372.001	0.147228
SL4226	phnA	47.7462	303.111	6.34839										STnc2080	1650.09	242.717	0.147094
SL3198	ygjU	63.748	404.094	6.33893										STnc950	129.272	18.6136	0.143988
SL4009	cpxP	435.051	2701.73	6.21014										OmrA	665.2	92.7115	0.139374
SL4077	yijD	76.2594	470.511	6.16987										STnc780	162.404	22.6239	0.139306
SL4445	yjiH	42.8287	262.142	6.12071										DsrA	1980.99	259.592	0.131042
SL0652	gltK	39.793	240.424	6.04186										STnc810	410.825	52.795	0.12851
SL0653	gltJ	26.872	162.261	6.0383										STnc2050	379.952	48.6515	0.128046
SL4209	actP	20.1647	120.581	5.97982										STnc290	1643.17	178.335	0.108531
SL4355	STM4423	10	59.704	5.9704										STnc2010	99.0755	10	0.100933
SL2222	narP	43.8919	257.08	5.85712										STnc2130	1248.95	124.091	0.0993558
SL2769	tctD	40.3788	236.44	5.85556										STnc740	107.597	10.2424	0.0951923
SL0768	hutH	54.093	312.525	5.77755										ChiX	83124.7	7302.05	0.0878446
SL4357	iolG1	10	57.7618	5.77618										SdsR	7195.15	603.507	0.0838769
SL0803	glnQ	45.3549	255.55	5.63447										STnc1480	240.469	16.8805	0.0701983
SL0651	gltL	32.6793	183.538	5.61635										STnc840	1457.87	100.179	0.0687163
SL4210	yjcH	23.1334	125.982	5.44589										STnc470	367.175	22.9591	0.0625291
SL4444	yjiG	48.4187	263.509	5.44231										STnc2040	163.189	10	0.0612787
SL3578	yhjJ	34.1664	183.001	5.35615										STnc1170	177.91	10	0.0562083
SL2356	sixA	140.814	752.596	5.3446										STnc480	711.241	29.3306	0.0412385
SL4076	yijC	71.9429	380.805	5.29316										ArcZ	31450.9	1159.3	0.0368607
SL1098	bssS	224.421	1186.75	5.28805										DapZ	31743.6	1068.56	0.0336622
SL4331	cycA	46.6731	244.532	5.23925										STnc1150	443.579	10	0.0225439
SL4104	rsd	44.0702	230.266	5.22497										RprA	3565.77	45.3861	0.0127283
SL3616	STM3650	17.7458	91.8133	5.17381										STnc440	5159.63	63.7306	0.0123518
SL2623	yfiO	67.0131	345.806	5.16028										STnc500	969.719	10	0.0103123
SL1747	fadD	21.7611	112.266	5.159										InvR	32485.5	303.816	0.00935236
SL0933	ycbK	109.581	545.563	4.9786										MgrR	7917.52	34.7621	0.00439054
SL0731	pal	646.39	3204.44	4.95745
SL2777	gabP	10.0195	49.1285	4.90327
SL3240	yraP	50.6043	247.578	4.89244
SL3478	yhgI	39.081	190.071	4.86353
SL0767	hutU	40.6074	195.891	4.82402
SL2457	STM2494	24.1156	116.067	4.81292
SL4369	cybC	354.476	1698.22	4.79078
SL0804	glnP	42.6231	204.173	4.7902
SL0445	hupB	3550.81	16990.6	4.78499
SL2773	csiD	15.2811	72.6776	4.75605
SL1730	alr-a	29.9584	141.185	4.71269
SL0934	ycbL	78.0639	363.795	4.66022
SL4286	yjeQ	59.3994	271.41	4.56923
SL4285	psd	38.2711	174.248	4.55299
SL1152	ycfS	16.812	75.9275	4.51625
SL0224	yaeL	119.803	539.475	4.50302
SL3184	dnaG	58.6885	262.765	4.47729
SL2014	pduA	10	44.5276	4.45276
SL4201	soxS	16.0399	71.365	4.44921
SL2776	gabT	12.9783	57.0392	4.39498
SL1731	dadA	50.2265	217.492	4.33022
SL1468	hyaA2	12.8941	54.8442	4.25343
SL2323	hisJ	47.5066	198.746	4.18355
SL4284	yjeP	19.9839	83.3859	4.17266
SL2251	glpQ	20.9129	87.1609	4.16781
SL1773	htpX	71.6673	296.42	4.13606
SL3081	ansB	116.43	478.664	4.11118
SL2657	smpA	104.312	427.009	4.09357
SL2402	yfeL	14.6452	59.7474	4.07967
SL2299	lrhA	30.6506	124.954	4.07673
SL4338	ytfJ	28.5479	116.218	4.07099
SL0226	hlpA	330.33	1340.56	4.05823
SL2458	yfgD	37.8159	152.057	4.02099
SL1227	yeaC	242.86	976.389	4.02038
SL0712	gltA	219.443	879.46	4.0077
SL1503	ompD	1672.32	6698.89	4.00575
SL2774	ygaF	10	40.0011	4.00011
SL4288	STM4351	16.2757	64.7304	3.97712
SL1677	oppA	114.621	452.323	3.94625
SL4351	iolT1	10	39.4568	3.94568
SL3088	nupG	23.7728	93.4284	3.93006
SL1363	sodB	710.959	2791.01	3.92569
SL1467	hyaB2	11.1379	43.1852	3.87731
SL3579	dctA	96.3859	372.105	3.86058
SL0401	yajC	262.765	1014.41	3.86054
SL0717	sdhB	300.252	1151.63	3.83555
SL3239	yraO	63.8004	242.75	3.80484
SL3569	STM3604	81.4642	308.5	3.78694
SL0225	yaeT	121.14	457.925	3.78012
SL2013	pduF	10	37.7423	3.77423
SL2778	ygaE	10	37.5933	3.75933
SL1669	yciI	126.005	470.375	3.73298
SL2039	phsC	20.6017	76.8984	3.73263
SL2488	ndk	196.729	728.919	3.70519
SL1555	ydcI	118.479	438.329	3.69963
SL1006	rmf	1477.27	5433.6	3.67813
SL2252	glpT	10.7864	39.1722	3.63161
SL3936	fadB	19.8097	71.8442	3.62673
SL0150	aroP	10.1137	36.5529	3.61421
SL4365	iolI2	10	35.9802	3.59802
SL2037	gyrI	405.981	1460.14	3.59656
SL1977	yeeI	57.0548	204.04	3.57621
SL3744	STM3778	11.4197	40.4955	3.5461
SL2973	ptr	11.5167	40.5761	3.52325
SL4514	creA	51.6619	181.965	3.52223
SL1814	yebE	27.1744	95.6502	3.51987
SL3935	fadA	20.7464	72.8056	3.50931
SL1952		12.2311	42.5892	3.48203
SL2021	pduJ	10	34.6795	3.46795
SL2320	hisP	14.9764	51.9041	3.46574
SL2775	gabD	12.9039	44.6065	3.45683
SL3208	yhaK	10.4206	35.6953	3.42545
SL1062	putA	14.9667	51.1539	3.41786
SL1176	icdA	326.491	1115	3.4151
SL2263	yfaZ	31.7312	108.114	3.4072
SL4442	yjiE	15.4427	52.5304	3.40164
SL2780	yqaE	190.427	647.301	3.39922
SL1757	yoaE	10	33.9182	3.39182
SL2322	hisQ	14.4305	48.3719	3.35207
SL3209	yhaL	71.4665	239.533	3.35168
SL0374	yaiZ	170.511	564.115	3.30837
SL3974	yihZ	46.7513	153.706	3.28775
SL0764	hutI	77.9716	256.035	3.2837
SL1104	rimJ	67.3516	220.79	3.27816
SL0093	surA	84.9083	278.014	3.27428
SL1953		33.8372	110.74	3.27273
SL1206	yeaR	19.4277	63.5765	3.27247
SL1239	astA	13.8629	45.3041	3.26802
SL1866	STM1933	10	32.6507	3.26507
SL4264	fxsA	48.0043	156.733	3.26498
SL1234	gdhA	16.2446	52.1723	3.21166
SL2165	mglC	42.6038	134.246	3.15102
SL1620	pspA	42.7674	134.552	3.14614
SL3910	yigI	10	31.4227	3.14227
SL1240	astD	12.8713	40.4295	3.14106
SL2644		71.7977	223.819	3.11736
SL2040	phsB	23.5613	73.3686	3.11395
SL3764B	tisB	269.192	835.136	3.10238
SL3331	mdh	329.005	1018.53	3.0958
SL0714	sdhC	355.588	1100.27	3.09423
SL4353	iolB	10.2167	31.5997	3.09294
SL3030	gcvH	671.851	2073.7	3.08654
SL3533	rpoH	128.47	395.465	3.07827
SL3341	yhdP	16.0994	49.3133	3.06306
SL2997	yqeF	49.3735	151.147	3.0613
SL1538	tehB	37.8482	115.472	3.05091
SL0212	yaeH	1082.84	3288.61	3.03702
SL1278	ydiV	24.8423	75.3119	3.0316
SL3319	yhcB	210.542	635.713	3.01942
SL3419	yheO	74.0883	222.846	3.00784
SL0730	tolB	155.747	467.278	3.00023
SL2283	STM2314	356.774	118.064	0.330921
SL0065	dapB	69.03	22.7651	0.329785
SL2876	invE	394.814	129.939	0.329114
SL1853	cheR	239.636	78.5193	0.32766
SL3242	yhbO	32.3258	10.568	0.326923
SL1209		261.335	84.4173	0.323023
SL2855	hilD	783.307	251.517	0.321097
SL4248	STM4312	57.3253	18.3225	0.319624
SL3357	yhdG	68.7101	21.7095	0.315957
SL2963	ygdI	1495.33	472.162	0.315757
SL2269	STM2300	31.6963	10	0.315494
SL2331	purF	72.0619	22.3167	0.309688
SL3130	STM3156	54.9542	16.9948	0.309254
SL1027	pipB	32.339	10	0.309224
SL3812	STM3845	72.2677	22.3355	0.309066
SL2877	invG	343.713	106.081	0.308632
SL4247	STM4310	52.5916	16.1437	0.306963
SL2856	hilA	211.458	64.6437	0.305705
SL3358	fis	60.4826	18.4674	0.305334
SL2875	invA	509.892	155.204	0.304386
SL1265	STM1330	47.2232	14.3678	0.304254
SL1783	STM1854	198.394	59.9647	0.30225
SL1904	fliL	119.434	36.0783	0.302076
SL0300	sinR	97.4545	29.1552	0.299168
SL1377	slyB	399.463	118.576	0.296838
SL3107	STM3133	34.0923	10	0.293321
SL1909	fliQ	42.2617	12.3478	0.292174
SL0354	STM0359	116.3	33.7397	0.29011
SL4230	yjdB	34.8586	10	0.286873
SL0902	dmsA	37.1507	10.4246	0.280604
SL2874	invB	823.721	230.379	0.279681
SL1334	sseC	35.7566	10	0.279668
SL3813	STM3846	55.5832	15.5113	0.279065
SL1333	sscA	36.1097	10	0.276934
SL1326	spiR	39.9386	10.9764	0.274832
SL2845	avrA	228.947	62.5567	0.273237
SL4196	siiD	888.146	242.524	0.273068
SL1477	STM1548	36.796	10	0.271769
SL1342	ssaI	37.0918	10	0.269601
SL4197	siiE	274.629	73.715	0.268416
SL1253	katE	53.2666	14.2248	0.267049
SL0736	ybgS	63.4948	16.9516	0.266976
SL0459	ybaY	151.33	40.188	0.265566
SL1325	ssrB	90.4346	23.899	0.264268
SL1332	sseBa	59.117	15.2856	0.258566
SL2873	invC	392.237	100.741	0.256836
SL3614	yiaG	372.999	95.7191	0.25662
SL1343	ssaJ	39.6549	10	0.252176
SL0336	STM0341	39.9481	10	0.250325
SL2674	sopE	1623.52	402.663	0.248019
SL2848	orgC	382.451	93.5383	0.244576
SL1693	narK	41.2148	10	0.242631
SL4251	rtsA	1068.09	258.796	0.242298
SL2870	spaO	243.73	58.8433	0.241428
SL2854	prgH	946.026	227.131	0.24009
SL1879	sdiA	90.2019	21.5686	0.239115
SL1872	STM1939	148.605	35.1455	0.236503
SL0776	slrP	74.138	17.3626	0.234193
SL2846	sprB	284.871	66.4334	0.233206
SL4489	osmY	623.658	145.308	0.232993
SL2043	sopA	42.9736	10	0.232701
SL1698	chaB	190.863	44.2286	0.23173
SL2268	yfbG	43.2993	10	0.230951
SL1082	csgC	65.6441	15.1287	0.230466
SL0286A		115.545	26.479	0.229167
SL2057	udg	43.637	10	0.229163
SL3126	STM3152	44.5139	10.1396	0.227786
SL2859	sicP	1458.93	327.835	0.22471
SL1637	osmB	180.686	40.2681	0.222863
SL1660	yciF	45.4486	10	0.220029
SL1784	sopE2	445.54	98.0254	0.220015
SL3106	STM3132	46.4624	10	0.215228
SL2850	orgA	776.811	164.724	0.212051
SL2924	sopD	306.808	64.933	0.211641
SL2853	prgI	919.158	193.405	0.210415
SL1514	steA	211.006	44.1734	0.209347
SL1029	pipC	1986.35	407.54	0.205171
SL1030	sopB	605.676	123.365	0.203681
SL4176	yjbJ	1326.95	268.106	0.202047
SL2852	prgJ	1152.38	231.961	0.201288
SL1031	orfX	539.944	106.916	0.198014
SL1896	STM1967	102.978	20.2863	0.196996
SL2867	spaR	165.043	32.3179	0.195815
SL2847	hilC	741.92	144.847	0.195233
SL2860	iacP	1023.71	196.951	0.192389
SL1331	sseA	79.3977	15.136	0.190635
SL1177	STM1239	194.22	36.9	0.189991
SL2863	sipC	1597.38	301.914	0.189005
SL2871	invJ	299.903	56.4852	0.188345
SL2849	orgB	374.06	69.6439	0.186184
SL1202	STM1267	419.693	77.3117	0.18421
SL3131	yghA	127.945	22.9673	0.17951
SL4273	ecnB	5460.17	978.882	0.179277
SL2861	sipA	422.579	74.4143	0.176095
SL2869	spaP	330.562	57.8355	0.174961
SL2879	invH	165.776	28.8241	0.173874
SL2866	spaS	146.205	24.9031	0.17033
SL2868	spaQ	383.624	63.8679	0.166486
SL4255	phoN	61.7772	10.2832	0.166456
SL1341	ssaH	60.0809	10	0.166442
SL2267	pmrF	60.1051	10	0.166375
SL4250	rtsB	549.88	91.1148	0.165699
SL1204	aroQ	60.4716	10	0.165367
SL1330	ssaE	108.211	17.7029	0.163596
SL2851	prgK	1120.21	180.234	0.160894
SL2266	yfbE	63.5861	10	0.157267
SL1168	phoQ	155.208	23.801	0.153349
SL2273	pmrD	367.613	55.44	0.150811
SL2547	STM2585	89.3453	13.4732	0.1508
SL2865	sicA	1823.68	269.079	0.147547
SL1770	STM1841	451.202	64.9753	0.144005
SL2872	invI	399.045	55.226	0.138395
SL2763	pipB2	81.6213	11.1324	0.136391
SL0616	pagP	75.318	10	0.13277
SL1443	STM1513	183.51	24.0949	0.1313
SL1874	STM1941	136.726	17.7627	0.129915
SL2864	sipB	1236.31	154.197	0.124723
SL1169	phoP	302.276	35.8485	0.118595
SL1340	ssaG	88.2632	10	0.113297
SL4097	STM4158	90.4114	10	0.110605
SL2862	sipD	561.737	61.9011	0.110196
SL1659	yciG	260.989	27.0333	0.10358
SL1797	pagM	101.864	10	0.0981697
SL1559	steB	139.886	13.6438	0.0975351
SL1264	STM1329	108.763	10	0.0919433
SL0879	ybjX	120.993	10	0.0826497
SL1530A	STM1600	140.488	10	0.0711807
SL1602	STM1672	142.921	10	0.0699685
SL1531	ugtL	289.875	16.7113	0.05765
SL1769	yobG	880.671	38.8358	0.044098
SL2764	virK	251.586	10	0.0397478
SL1799	pagK	423.242	16.0515	0.0379252
SL2765	mig-14	265.219	10	0.0377047
SL1184	pagC	972.777	10	0.0102798

[truncated: 10 more sheets: Dataset 13 - rpoS, Dataset 14 - rpoE, Dataset 15 - slyA, Dataset 16 - phoBR, Dataset 17 - hilD inSPI2, Dataset 18 - ompR-envZ, Dataset 19 - phoPQ, Dataset 20 - ssrA, Dataset 21 - ssrB, Dataset 22 - ssrAB]
