# Supplementary material for: The Impact of 18 Ancestral and Horizontally-Acquired Regulatory Proteins upon the Transcriptome and sRNA Landscape of Salmonella enterica serovar Typhimurium
Source: PLoS Genet. 2016 Aug 26;12(8):e1006258. doi: 10.1371/journal.pgen.1006258 (PMC5001712; doi:10.1371/journal.pgen.1006258)
Supplement: S4 Table — (XLSX) [file pgen.1006258.s012.xlsx]

## Sheet: Dataset 23
	AmgR	ArcZ	C0664	ChiX	CsrB	CsrC	CyaR	DapZ	DsrA	FnrS	GcvB	GlmY	GlmZ	InvR	IsrA	IsrB-1	IsrB-2	IsrC	IsrD	IsrF	IsrG	IsrH_1_2	IsrI	IsrJ	IsrK	IsrL	IsrM	IsrN	IsrO	IsrP	IsrQ	IstR-1,2	MgrR	MicA	MicC	MicF	OmrA	OmrB	OxyS	RprA	RseX	RybA	RybB	RybD	RydB	RydC	RyeC	RyeF	RyfA
WT ESP (rep 1)	3.5	31948.4	0	64282.7	7131.4	13504.3	15358.6	27590.1	1671.7	2179.5	5543.2	2020.7	1523.3	31630.9	0.2	922.8	2.5	7	0.9	18.9	1.3	5.1	27.1	342.3	521.1	14.3	1.3	0	29.3	22.4	0	131.2	7167.9	936.3	204.6	279.9	565.5	884.9	36.4	3200.6	13.1	620.2	275.2	2929.7	449.9	8196.5	6325.2	18.3	157.3
WT ESP (rep 2)	3.2	23078.8	1.5	85039.6	7332.4	13244.6	16219	28846.6	1860	2315.9	7996.9	2402.8	1738.2	25470.1	0.3	1012.2	6.4	7.8	0	14.4	1.4	5.7	25	268.6	532.3	12.3	2.3	0.4	29	23.8	0	131.1	6853.4	762.6	173.4	495.1	619.6	1066.4	42	3119.4	8.1	449.2	329.7	3205.3	477	8811.5	6187.9	17.9	186.3
												R=0.987
WT LSP (rep 1)	5	54495.7	0	79540.2	728.7	3057.6	714.6	3655.1	789	11.3	86.7	1495.4	477.9	10278.7	0.1	122.2	0	5.8	0	2.4	0.2	11.2	28.1	1447.7	162	1.5	0.2	0	31.7	4.3	0	266.5	6174.2	16223.4	97.6	1415.6	1713.5	363	67.2	24977	6.1	2470.3	4672.1	230.6	110.1	6986	1781.8	202.6	22.9
WT LSP (rep 2)	2.7	49646.9	0.5	84284.2	1317	4062.3	812.9	4308.3	985.4	16.8	195.8	2256.4	617.8	11500.1	0	199.9	0	2.8	0	1.4	0.2	8.6	22.1	672.4	221.3	1.3	0.6	0	19.6	11.8	0.3	208.2	4515.7	7995.8	139.5	4902.2	2734.9	414.2	109.7	22073.5	5.4	1897.3	4262.8	287.6	165	10425.9	2967.3	268.6	30.6
												R=0.997
WT inSPI2 (rep 1)	4.9	13338.4	0.9	60171.3	510.8	2220.4	401.6	3810.2	1427.9	43.9	41.6	6630.5	6794.3	209.2	0.2	475.1	0	9.5	0	22.1	6.2	71.2	22.8	560.7	1562.8	11	3	0	29	50.6	1.2	222.6	10646	2061.3	128.5	291.8	644.1	2358.5	65.4	1379.8	7.2	1239.6	669.9	625.4	566.1	7816.5	4660.4	57.7	312
WT inSPI2 (rep 2)	4.3	14299.6	1.4	67668.2	684	1716.8	619.3	4125.9	1391.5	57.5	38.7	7980.4	6382.7	281.9	0.4	503.6	0.8	6.1	0	18.7	10.3	64.9	33.8	460.3	1377.3	12.6	0.7	0	29.6	49.9	0.5	124.1	10943.5	1302.4	139.1	507.1	782	2751.7	72.3	1711.1	6.4	1140.5	582.5	546.9	566.6	12358.8	4468.1	62	298.5
													R=0.986
[truncated: 4,761 more columns]
