# Supplementary material for: The Impact of 18 Ancestral and Horizontally-Acquired Regulatory Proteins upon the Transcriptome and sRNA Landscape of Salmonella enterica serovar Typhimurium
Source: PLoS Genet. 2016 Aug 26;12(8):e1006258. doi: 10.1371/journal.pgen.1006258 (PMC5001712; doi:10.1371/journal.pgen.1006258)
Supplement: S5 Table — Dataset 24: Phylogenetic analysis of 15 transcription factors. Dataset 25: Phylogenetic analysis of 13 SPI1 and SPI2-like sRNAs. Dataset 26: Phylogenetic analysis of 30 Hfq-associated sRNAs. (XLSX) [file pgen.1006258.s013.xlsx]

## Sheet: Dataset 24 - Regulators
Regulator	S. Typhimurium 4/74	S. Typhimurium str 14028S	S. Typhimurium str D23580	S. Typhimurium str UK-1	S. serovar Typhimurium str T000240	S. Typhimurium str LT2	S. enterica serovar 4_5_12_i str	S. Enteritidis	S. Saintpaul str SARA23	S. Virchow str SL491	S. Heidelberg str SL476	S. Paratyphi B str SPB7	S. Paratyphi C strain	S. Saintpaul str SARA29	S. Schwarzengrund str SL480	S. Typhi str Ty2	S. Paratyphi A str	S. Agona str SL483	S. Newport str SL254	S. enterica subsp arizonae serovar 62 z4 z23	S. bongori NCTC 12419		E. coli str K-12 substr DH10B	E. coli O104 H4 str 55989	E. coli O157 H7 EDL933	E. coli 0127 H6 E2348 69	E. coli mean		Shigella flexneri 2002017	Serratia marcescens subsp marcescens Db11	Yersinia enterocolitica subsp enterocolitica 8081	Pectobacterium atrosepticum SCRI1043
RpoE	1	1	1	1	1	1	1	0.998	1	1	1	1	1	0.995	0.997	0.997	0.997	0.998	0.998	0.981	0.979		0.932	0.929	0.932	0.931	0.931		0.931	0.845	0.795	0.79
RpoS	1	1	1	1	1	0.999	0.999	0.997	1	0.997	0.999	0.997	0.998	0.997	0.997	0.998	0.998	0.871	0.999	0.981	0.978		0.925	0.926	0.921	0.923	0.92375		0.924	0.822	0.789	0.818
OmpR	1	1	1	1	1	1	1	0.999	1	0.989	1	0.989	0.994	0.988	0.985	0.989	0.99	0.99	0.99	0.94	0.929		0.878	0.879	0.874	0.876	0.87675		0.879	0.85	0.832	0.826
Fur	1	1	1	1	1	1	1	0.996	1	1	1	0.998	0.998	1	0.996	0.996	0.998	0.998	0.998	0.987	0.978		0.863	0.868	0.87	0.863	0.866		0.865	0.773	0.777	0.765
SirA	1	1	1	1	1	1	1	0.998	0.994	0.997	0.997	0.995	0.997	0.997	0.995	0.995	0.992	0.998	0.995	0.97	0.948		0.86	0.861	0.852	0.861	0.8585		0.855	0.787	0.756	0.77
PhoB	1	1	1	1	1	1	1	1	0.99	1	0.994	0.991	0.993	1	0.994	0.99	0.988	0.987	0.988	0.958	0.935		0.829	0.83	0.83	0.83	0.82975		0.826	0.764	0.757	0.768
Dam	1	0.999	0.999	0.999	0.999	0.999	0.999	0.999	0.999	0.995	0.996	0.999	0.996	0.999	0.994	0.995	0.993	0.996	0.999	0.955	0.925		0.826	0.828	0.827	0.829	0.8275		0.826	0.67	0.672	0.635
PhoP	1	1	1	1	1	1	1	0.994	1	1	1	1	0.994	0.991	0.996	0.996	0.996	0.99	1	0.954	0.932		0.819	0.816	0.816	0.822	0.81825		0.822	0.735	0.677	0.72
SlyA	1	1	1	1	1	0.995	1	0.993	0.993	0.993	0.991	1	0.991	0.993	0.993	0.991	0.991	0.993	0.993	0.964	0.948		0.812	0.81	0.81	0.816	0.812		0.81	0.692	0.671	0.676
FliZ	1	1	1	1	1	1	1	0.991	0.993	0.987	0.989	0.995	0.995	0.993	0.996	0.993	0.991	0.987	0.993	0.949	0.899		0.763	0.763	0.771	0.754	0.76275		0.762	0.606	0.6	0.579
SsrB	1	1	1	1	1	1	1	0.995	0.994	0.995	0.995	0.991	0.991	0.989	0.983	0.987	0.986	0.991	0.989	0.928	0.506		0.529	0.532	0.525	0.501	0.52175		0.498	0.51	0.593	0.517
HilE	1	1	1	1	1	1	1	0.998	0.991	0.998	0.984	0.987	0.978	0.991	0.98	0.98	0.98	0.984	0.987	0.897	0.857		0.51	0.506	0.512	0.516	0.511		0.531	0.52	0.514	0.512
HilC	1	1	1	1	0.999	1	1	0.994	0.997	0.997	0.998	0.998	0.997	0.998	0.992	0.99	0.992	0.993	0.998	0.918	0.882		0.502	0.499	0.502	0.504	0.50175		0.503	0.504	0.502	0.509
HilD	1	1	1	1	1	1	0.999	0.999	0.997	0.997	0.997	1	0.997	0.998	0.996	0.991	0.996	0.996	0.998	0.925	0.891		0.505	0.502	0.496	0.497	0.5		0.513	0.502	0.495	0.505
HilA	1	1	1	1	1	1	1	1	0.996	0.999	1	1	1	0.989	0.99	0.993	0.992	0.989	0.73	0.917	0.886		0.493	0.495	0.501	0.502	0.49775		0.497	0.487	0.508	0.495
		Salmonella-specific if column AB is < 0.70
		Colour Code	% identity
			95-100
			85-95
			75-85
			65-75
			<65

## Sheet: Dataset 25 - SPI-like sRNAs
	sRNA	S. Typhimurium 4/74	S. Typhimurium str. 14028S	S. Typhimurium str. UK-1	S. Typhimurium str. D23580	S. Typhimurium str. LT2	S. enterica serovar_4_5_12_i str	S. Typhimurium str. T000240	S. Saintpaul str. SARA23	S. Newport str. SL254	S. Paratyphi C	S. Paratyphi B str. SPB7	S. Heidelberg str. SL476	S. Saintpaul str. SARA29	S. Enteritidis	S. Virchow str. SL491	S. Agona str. SL483	S. Typhi str. Ty2	S. Paratyphi A	S. Schwarzengrund str.SL480	S. enterica subsp arizonae serovar 62_z4_z23	S. bongori NCTC 12419		E. coli O104 H4 str. 55989	E. coli O157 H7 EDL933	E. coli str. K-12 substr DH10B	E. coli 0127 H6 E2348 69	E. coli Mean		Shigella flexneri 2002017	Pectobacterium atrosepticum SCRI1043	Serratia marcescens Db11	Yersinia enterocolitica 8081
SPI2	sRNA10	1	1	1	1	1	1	1	0.99	1	1	1	1	1	1	1	1	1	1	0.979	0.99	0.938		0.771	0.771	0.771	0.76	0.76825		0.771	0.573	0.552	0.578
SPI1	STnc520	1	1	1	0.988	1	1	1	1	1	0.988	1	1	1	0.988	1	1	0.988	0.965	0.739	0.976	0.929		0.756	0.782	0.733	0.75	0.75525		0.75	0.678	0.621	0.615
SPI2	STnc3730	1	1	1	1	1	1	1	0.995	0.995	0.995	1	0.995	0.99	1	1	0.99	0.995	1	0.995	0.964	0.867		0.655	0.643	0.645	0.637	0.645		0.655	0.559	0.549	0.543
SPI1	InvR	1	1	1	1	1	1	1	1	1	0.988	1	1	1	1	1	1	1	1	1	0.95	0.95		0.628	0.629	0.629	0.634	0.63		0.618	0.602	0.634	0.64
SPI2	STnc440	1	1	1	1	0.988	1	0.988	1	1	1	1	1	1	1	1	1	1	0.988	1	0.988	0.963		0.624	0.605	0.624	0.612	0.61625		0.624	0.6	0.607	0
SPI2	STnc3020	1	1	1	1	1	1	1	1	1	1	1	1	1	1	1	1	1	1	1	0.97	0.92		0.64	0.634	0.606	0.564	0.611		0.713	0.61	0	0
SPI2	STnc470	1	1	1	1	1	1	1	1	0.989	0.989	0.989	0.989	0.989	0.989	0.989	0.978	0.989	0.989	0.978	0.899	0.876		0.6	0.6	0.611	0.562	0.59325		0.6	0.6	0.589	0.598
SPI2	STnc3050	1	1	1	1	1	1	1	1	0.992	0.984	0.992	0.992	0.992	0.984	0.992	0.992	1	0.992	0.984	0.585	0.607		0.6	0.6	0.6	0.573	0.59325		0.603	0.556	0.576	0.576
SPI2	STnc3180	1	1	1	1	1	1	1	0.982	1	1	0.991	0.991	0.991	1	0.927	0.927	0.89	0.89	0.917	0.734	0.616		0.588	0.588	0.588	0.587	0.58775		0.595	0.605	0.575	0.576
SPI2	STnc3170	1	1	1	1	1	1	1	0.584	0.584	0.584	0.576	0.584	0.559	0.576	0.584	0.584	0.607	0.576	0.584	0.584	0.576		0.577	0.577	0.567	0.585	0.5765		0.568	0.552	0.58	0.564
SPI2	STnc3090	1	1	1	1	1	1	1	1	0.977	0.977	0.977	0.985	0.977	1	0.985	0.977	0.985	0.977	0.985	0.581	0.559		0.551	0.563	0.551	0.566	0.55775		0.566	0.567	0.594	0.593
SPI2	STnc1480	1	1	1	1	1	1	1	1	0.549	0.977	0.98	1	0.557	0.601	0.997	0.561	0.911	0.559	0.923	0.788	0.657		0.525	0.53	0.516	0.528	0.52475		0.533	0.507	0.51	0.528
SPI2	IsrH_1_2	1	1	1	1	1	1	1	1	0.973	0.973	0.976	0.973	0.991	0.976	0.973	0.985	0.973	0.971	0.965	0.72	0.515		0.51	0.513	0.516	0.505	0.511		0.514	0.512	0.518	0.516
			Salmonella-specific if column AC is < 0.70
		Colour Code	% identity
			95-100
			85-95
			75-85
			65-75
			<65

## Sheet: Dataset 26-Hfq-associated sRNAs
	sRNA	S. Typhimurium 4/74	S. Typhimurium str. 14028S	S. Typhimurium str. UK-1	S. Typhimurium str. D23580	S. Typhimurium str. LT2	S. enterica serovar_4_5_12_i str	S. Typhimurium str. T000240	S. Saintpaul str. SARA23	S. Newport str. SL254	S. Paratyphi C	S. Paratyphi B str. SPB7	S. Heidelberg str. SL476	S. Saintpaul str. SARA29	S. Enteritidis	S. Virchow str. SL491	S. Agona str. SL483	S. Typhi str. Ty2	S. Paratyphi A	S. Schwarzengrund str.SL480	S. enterica subsp arizonae serovar 62_z4_z23	S. bongori NCTC 12419		E. coli O104 H4 str. 55989	E. coli O157 H7 EDL933	E. coli str. K-12 substr DH10B	E. coli 0127 H6 E2348 69	E. coli Mean		Shigella flexneri 2002017	Pectobacterium atrosepticum SCRI1043	Serratia marcescens Db11	Yersinia enterocolitica 8081
	OmrA	1	1	1	1	1	1	1	1	1	1	1	1	1	1	1	1	1	1	1	0.989	1		0.989	0.989	0.989	0.989	0.989		0.989	0.725	0.758	0.722
	RybB	1	1	1	1	1	1	1	1	0.987	1	1	1	1	1	1	1	1	1	1	0.987	0.975		0.987	0.987	0.987	0.987	0.987		0.987	0.787	0.873	0.827
	FnrS	1	1	1	1	1	1	1	1	0.992	0.992	1	0.992	0.992	0.992	1	1	0.967	1	1	0.992	0.984		0.984	0.984	0.984	0.984	0.984		0.984	0.943	0.888	0.817
	SdsR	1	1	1	1	1	1	1	1	1	1	1	1	1	1	1	1	1	1	1	0.981	0.971		0.961	0.961	0.961	0.961	0.961		0.961	0.856	0.906	0.904
	RprA	1	1	0.991	1	1	1	1	1	1	1	0.991	1	0.972	1	1	1	0.991	0.991	0.579	0.963	0.972		0.954	0.954	0.954	0.954	0.954		0.945	0.681	0.691	0.676
	MicA	1	1	1	1	1	1	1	0.986	0.986	1	1	0.986	1	1	1	0.986	1	1	1	0.986	0.986		0.919	0.932	0.919	0.919	0.92225		0.932	0.77	0.853	0.838
	STnc1340	1	1	1	1	1	1	1	1	0.988	0.988	0.988	1	0.988	0.988	0.988	0.988	0.988	0.988	0.988	0.963	0.963		0.915	0.915	0.915	0.902	0.91175		0.915	0.621	0.605	0.644
	STnc880	1	1	1	1	1	1	1	0.987	0.987	1	1	1	1	1	1	1	1	0.987	1	0.937	0.962		0.9	0.888	0.9	0.911	0.89975		0.9	0.624	0.568	0.614
	DsrA	1	1	1	1	1	1	1	1	1	1	1	1	1	1	1	1	1	1	1	1	0.989		0.889	0.889	0.889	0.889	0.889		0.889	0.639	0.591	0.602
	MgrR	1	1	1	1	1	1	1	1	0.99	1	0.99	1	0.99	1	1	0.99	1	1	1	0.99	0.98		0.859	0.848	0.838	0.848	0.84825		0.838	0.583	0.58	0.612
	RyeF	1	1	1	1	1	1	1	0.99	0.997	0.997	1	0.993	0.997	0.997	0.997	0.997	0.994	0.99	0.997	0.951	0.954		0.844	0.84	0.844	0.837	0.84125		0.847	0.559	0.555	0.593
	RyhB-1	1	0.99	0.99	0.99	0.99	0.99	0.99	0.948	0.99	0.979	0.99	0.99	0.969	0.979	0.979	0.948	0.958	0.99	0.948	0.876	0.876		0.792	0.812	0.812	0.812	0.807		0.812	0.767	0.721	0.711
	STnc840	1	1	1	1	1	1	1	1	1	0.986	1	1	1	1	1	1	1	1	1	0.986	1		0.795	0.808	0.781	0.808	0.798		0.808	0.589	0.595	0.613
	RydC	1	1	1	1	1	1	1	1	0.985	1	1	1	1	1	1	1	1	0.642	1	0.955	0.894		0.788	0.788	0.788	0.773	0.78425		0.788	0	0.672	0.642
	STnc2110	1	1	1	1	1	1	1	0.93	0.93	0.93	0.933	0.947	0.93	0.947	0.93	0.947	0.93	0.982	0.93	0.912	0.895		0.772	0.772	0.772	0.789	0.77625		0.772	0.614	0.7	0.7
	STnc810	1	1	1	1	1	1	1	1	1	1	1	1	1	1	1	1	1	1	1	0.964	0.929		0.768	0.768	0.768	0.768	0.768		0.75	0.661	0.639	0.679
	STnc2050	1	1	1	1	1	0	1	1	0.976	0.976	1	1	1	1	1	0.976	0.929	0.952	0.952	0.738	0.762		0.721	0.738	0.721	0.689	0.71725		0.721	0.723	0.905	0.69
	RybD	1	1	1	1	1	1	1	1	1	1	1	1	0.988	0.988	1	1	0.988	0.988	0.988	0.953	0.94		0.692	0.692	0.692	0.692	0.692		0.692	0.595	0.612	0.583
	STnc630	1	1	1	1	1	1	1	1	1	0.994	1	1	1	1	1	1	1	1	1	0.957	0.957		0.662	0.662	0.669	0.662	0.66375		0.662	0	0.568	0.567
	STnc950	1	1	1	1	1	1	1	1	1	1	1	1	1	1	1	1	0.981	0.981	1	0.942	0.827		0.642	0.642	0.642	0.635	0.64025		0.673	0.635	0.667	0.648
	DapZ	1	1	1	1	1	1	1	1	1	1	1	1	1	1	1	1	1	1	1	1	0.873		0.642	0.63	0.654	0.61	0.634		0.617	0.641	0.747	0.731
	InvR	1	1	1	1	1	1	1	1	1	0.988	1	1	1	1	1	1	1	1	1	0.95	0.95		0.628	0.629	0.629	0.634	0.63		0.618	0.602	0.634	0.64
	STnc890	1	1	1	1	1	1	1	1	0.913	1	0.985	0.985	0.985	0.985	0.913	0.985	0.913	0.913	0.969	0.908	0.859		0.652	0.62	0.623	0.62	0.62875		0.623	0.676	0.696	0.621
	STnc440	1	1	1	1	0.988	1	0.988	1	1	1	1	1	1	1	1	1	1	0.988	1	0.988	0.963		0.624	0.605	0.624	0.612	0.61625		0.624	0.6	0.607	0
	STnc1310	1	1	1	1	0.635	1	0.635	0.635	0.635	0.635	0.635	0.635	0.635	0.635	0.635	0.635	0.622	0.622	0.635	0.605	0.595		0.608	0.608	0.608	0.608	0.608		0.608	0.628	0.649	0.662
	STnc290	1	1	1	1	0.987	1	0.987	1	1	1	1	0.617	1	1	1	1	0.987	1	0.987	0.866	0.617		0.593	0.614	0.617	0.605	0.60725		0	0.63	0.595	0.61
	STnc1700	1	1	1	1	1	1	0.582	1	1	1	0.99	1	1	0.99	0.979	0.99	0.948	0.979	0.979	0.604	0.582		0.592	0.616	0.588	0.586	0.5955		0.592	0.583	0.585	0.588
	STnc470	1	1	1	1	1	1	1	1	0.989	0.989	0.989	0.989	0.989	0.989	0.989	0.978	0.989	0.989	0.978	0.899	0.876		0.6	0.6	0.611	0.562	0.59325		0.6	0.6	0.589	0.598
	STnc3140	1	1	1	1	1	1	1	0.99	0.99	0.969	0.959	0.979	0.99	0.959	0.99	0.969	0.969	0.959	0.99	0.876	0.794		0.604	0.586	0.588	0.588	0.5915		0.586	0.61	0.557	0.616
	STnc2080	1	1	1	1	1	1	1	0.604	0.991	0.604	0.604	0.598	0.604	0.604	0	0.604	0.604	0.604	0.604	0.595	0.582		0.559	0.559	0	0.605	0.43075		0	0.6	0.558	0.56
			Salmonella-specific if column AC is < 0.70
		Colour Code	% identity
			95-100
			85-95
			75-85
			65-75
			<65
