# Supplementary material for: The Impact of 18 Ancestral and Horizontally-Acquired Regulatory Proteins upon the Transcriptome and sRNA Landscape of Salmonella enterica serovar Typhimurium
Source: PLoS Genet. 2016 Aug 26;12(8):e1006258. doi: 10.1371/journal.pgen.1006258 (PMC5001712; doi:10.1371/journal.pgen.1006258)
Supplement: S6 Table — Dataset 27: Regulatory inputs to differentially-expressed sRNAs. Dataset 28: chromosomal location of differentially-expressed sRNAS. Dataset 29: 3’UTR sRNAs. Dataset 30: Hfq associated sRNAs. (XLSX) [file pgen.1006258.s014.xlsx]

## Sheet: Dataset 27 - regulatory inputs
1 regulatory input		2 regulatory inputs		3 regulatory inputs		4 regulatory inputs		≥ 5 regulatory inputs
IsrB-2		OmrB		MicC		IsrH_1_2		DapZ
SroA		sRNA10		MicF		STnc3090		InvR
STnc1400		sRNA12		STnc1330		STnc3440		MicA
STnc4000		STnc1420		STnc150		STnc1890		SdsR
STnc3250		STnc1460		STnc1530		STnc310		STnc1480
sRNA9		STnc1670		STnc2030		STnc470		STnc4210
IsrI		STnc2180		STnc3110		STnc840		STnc440
STnc4150		STnc3040		STnc3170				CsrB
IsrJ		STnc3080		STnc3180				CyaR
STnc4110		STnc3150		STnc3230				SraL
RNaseP		STnc3580		STnc3400				STnc3020
STnc770		STnc3720		tpke11				STnc3210
STnc3540		STnc3740		OmrA				STnc3750
STnc3630		STnc4010		STnc2110				STnc520
STnc3600		STnc800		STnc3140
CsrC		DsrA		STnc810
STnc1200		RprA
SraC		RybB
STnc1430		RyeF
RyfA		RyhB-1
SroG		STnc1220
RygC		STnc1340
STnc3500		STnc2050
STnc1060		STnc2080
STnc1390		STnc760
STnc3960		STnc890
STnc710
RybA
STnc1710
STnc3620
STnc4140
STnc540
STnc1560
IstR-1_2
STnc3160
sRNA1
STnc750
STnc3120
STnc3920
STnc1110
STnc2100
STnc2170
STnc3200
STnc4240
STnc4070
STnc4020
STnc3050
STnc1860
GcvB
STnc1500
STnc3730
FnrS
MgrR
RybD
RydC
STnc1310
STnc1700
STnc290
STnc630
STnc880
STnc950

## Sheet: Dataset 28-chromosomal location
5'end		3'end		Intergenic		Antisense
SroA		STnc890		tpke11		STnc3210
STnc1340		STnc3200		STnc3090		RybB
STnc750		DapZ		STnc3230		STnc1220
SroG		STnc470		STnc1500		SraC
STnc1670		STnc3110		STnc3250		SdsR
STnc770		STnc950		sRNA1		STnc1530
STnc1460		RybD		STnc1700		STnc3080
		STnc840		STnc4150		STnc4240
		STnc3440		STnc1060		STnc3020
		STnc4210		STnc3180		STnc3140
		STnc2170		sRNA10		STnc1420
		STnc3540		sRNA9		STnc4020
		STnc2030		RybA		STnc710
		RyeF		STnc1200		STnc1430
		STnc1890		STnc1710		STnc3120
		STnc1560		IsrB-2
		STnc3740		STnc3400
		STnc3750		STnc3040
		STnc3960		STnc150
		STnc2100		STnc520
		STnc2110		STnc1480
		STnc1860		STnc540
		STnc800		RprA
		STnc810		STnc3500
		STnc4140		MgrR
				STnc1110
				RydC
				MicC
				FnrS
				STnc3580
				STnc3600
				STnc3620
				STnc3630
				STnc2180
				DsrA
				STnc1310
				STnc2050
				CyaR
				STnc3720
				STnc1330
				MicF
				IsrH_1_2
				STnc3730
				RyfA
				IsrI
				STnc2080
				IsrJ
				STnc1390
				STnc1400
				STnc3160
				MicA
				InvR
				CsrB
				GcvB
				OmrA
				OmrB
				STnc290
				RygC
				STnc3150
				STnc3920
				STnc310
				STnc3050
				STnc4000
				STnc760
				STnc4010
				RyhB-1
				sRNA12
				STnc3170
				CsrC
				STnc4070
				STnc880
				SraL
				STnc630
				STnc4110
				STnc440
				IstR-1_2

## Sheet: Dataset 29 - 3' UTR sRNAs
sRNA	Location	Primary transcript		Processed transcript	Upstream ORF	Regulator 1	Regulator 2	Regulator 3	Regulator 4		Primary transcript	Upstream ORF	Reg 1	Reg 2	Reg 3	Reg 4	Reg 5	Reg 6
DapZ	3'end	Yes		STnc1560	pta	RpoS					DapZ	dapB	FliZ	BarA/SirA	HilD	HilC	SlyA	Fur
RybD	3'end	Yes		STnc1860	phoU	PhoB/R					RybD	sucD	PhoP/Q
RyeF	3'end	Yes		STnc1890	STM2156A	Fur	OmpR/EnvZ	PhoP/Q	RpoS		RyeF	cutC	Fur	RpoE
STnc3110	3'end	Yes		STnc2030	katN	RpoS	FliZ	Fur			STnc3110	SL0213	OmpR/EnvZ	PhoP/Q	RpoS
STnc3200	3'end	Yes		STnc2100	STM3362	SlyA					STnc3200	SL0015	SsrA/B	Fur	OmpR/EnvZ	PhoP/Q	RpoS
STnc3440	3'end	Yes		STnc2110	hslS	SlyA	HilE	Dam			STnc3440	SL1198	HilA	HilD	Fur	RpoS
STnc3540	3'end	Yes		STnc2170	marB	SlyA					STnc3540	adhP	Fur
STnc3740	3'end	Yes		STnc470	STM0082	SsrA/B	OmpR/EnvZ	PhoP/Q	SlyA		STnc3740	yfcH	SlyA	RpoS
STnc3750	3'end	Yes		STnc800	glnA	Fur	HilD ESP				STnc3750	tRNA37	SlyA	SsrA/B	OmpR/EnvZ	RpoS	HilD	PhoP/Q
STnc4140	3'end	Yes		STnc810	malG	SlyA	Fur	SsrA/B			STnc4140	sopD	RpoS
STnc4210	3'end	Yes		STnc840	flgL	OmpR/EnvZ	SsrA/B	PhoP/Q	SlyA		STnc4210	ydiY	RpoS	HilC	BarA/SirA	OmpR/EnvZ	HilD
STnc3960	3'end	Yes		STnc890	dnaJ	HilE	Dam				STnc3960	dacB	RpoS
STnc1560	3'end	No		STnc950	ybbP	OmpR/EnvZ
STnc1860	3'end	No
STnc1890	3'end	No		Key:
STnc2030	3'end	No		Red	3' UTR-derived sRNA + upstream ORF up-regulated > 3-fold in absence of regulatory system
STnc2100	3'end	No		Blue	3' UTR-derived sRNA + upstream ORF down-regulated >3-fold in absence of regulatory system
STnc2110	3'end	No		Grey	Expression of upstream ORF does not reflect pattern of 3' UTR-derived sRNA expression i.e. upstream ORF expression does not change >3-fold in absence of regulatory system
STnc2170	3'end	No
STnc470	3'end	No
STnc800	3'end	No
STnc810	3'end	No
STnc840	3'end	No
STnc890	3'end	No
STnc950	3'end	No

## Sheet: Dataset 30 - Hfq-association
Chao et al		Chao et al		55 Hfq-associated sRNAs (Chao et al + This study)
Hfq enriched (all conditions)		Hfq enriched (ESP)		Enriched and regulated (ESP)		Enriched (all conditions) and regulated		Up-regulated and enriched		Up-regulated and not enriched		Down-regulated and enriched		Down-regulated and not enriched
STnc3640		ChiX		ChiX		STnc3100		RyeF		STnc3000		STnc1920		STnc4210
STnc1310		STnc810		STnc810		RybB		MicA		STnc310		RyhB-1		STnc1220
AmgR		STnc850		STnc850		STnc2090		STnc3100		STnc4260		Spf		STnc1890
STnc920		MicF		STnc740		STnc3530		RybB				STnc2110		STnc760
STnc3760		STnc740		SdsR		STnc1340		STnc880				STnc4040		STnc1480
STnc1170		SdsR		STnc1150		STnc890		STnc2090				STnc1130
STnc3730		STnc1150		STnc880		STnc2080		STnc3880				STnc3530
IsrL		STnc2030		RyeF		OmrA						STnc3140
STnc1320		STnc880		RyhB-1		DsrA						STnc1700
STnc3070		STnc2170		MicA		STnc2050						STnc2160
STnc2130		RyeF		STnc470		STnc2130						OxyS
STnc2100		RyhB-1		RydC		STnc1170						STnc1010
STnc1700		MicA		MgrR		ArcZ						RydC
sRNA3		RyhB-2		STnc950								STnc850
SraL		SroC		STnc930								STnc930
STnc3610		STnc470		STnc480								STnc1310
STnc3010		RydC		STnc2160								RybD
STnc3270		MgrR		STnc3880								STnc1340
STnc4010		STnc950		STnc1180								STnc630
STnc3140		STnc3990		STnc1010								STnc1180
STnc1340		STnc930		InvR								STnc890
STnc3800		STnc480		STnc440								FnrS
STnc3410		STnc2160		STnc2010								STnc2080
STnc1660		AmgR		STnc2040								STnc950
STnc4130		STnc870		DapZ								OmrA
STnc3440		STnc3880		OxyS								STnc780
STnc4120		STnc1180		STnc4040								DsrA
STnc2030		STnc1010		STnc1920								STnc810
IsrB-1		InvR		STnc1130								STnc2050
STnc3290		STnc440		Spf								STnc290
STnc490		MicC		STnc290								STnc2010
IsrP		STnc2010		STnc1700								STnc2130
STnc4000		STnc2040		RprA								STnc740
STnc4200		DapZ		RybD								ChiX
STnc1270		STnc200		STnc3140								SdsR
STnc3990		OxyS		FnrS								STnc840
STnc2180		STnc4040		STnc1310								STnc470
STnc1130		CyaR		STnc2110								STnc2040
OmrB		STnc1920		STnc840								STnc1170
STnc740		STnc1130		STnc780								STnc480
STnc780		Spf		STnc500								ArcZ
STnc630		STnc290		STnc630								DapZ
STnc880		STnc2100										STnc1150
STnc3300		STnc1660										RprA
STnc2090		STnc1670										STnc440
STnc1760		STnc1700										STnc500
STnc3100		RprA										InvR
STnc1650		RybD										MgrR
DapZ		STnc980
STnc1410		STnc3140
RyjB		RyjB
FnrS		FnrS
STnc770		STnc1310
STnc1990		STnc2110
ArcZ		STnc840
SgrS		STnc780
STnc750		STnc500
GcvB		sRNA3
DsrA		STnc800
IsrH_1_2		STnc3750
STnc790		STnc630
STnc2160
STnc950
STnc850
STnc800
STnc1550
STnc2050
SraB
OmrA
MgrR
STnc480
STnc1920
SdsR
STnc3750
STnc4230
STnc200
STnc440
STnc1670
STnc930
STnc1150
RprA
MicF
STnc3530
STnc980
STnc470
STnc500
STnc4040
STnc870
RyeF
Spf
InvR
GlmZ
STnc3880
RybB
MicA
SroC
RyhB-2
STnc2110
CyaR
STnc2040
STnc1600
MicC
STnc2080
STnc890
STnc2010
STnc1180
STnc840
RyhB-1
STnc1010
OxyS
ChiX
STnc290
RydC
STnc810
STnc2170
RybD
